# Supplementary material for: Association of blood cell‐based inflammatory markers with gut microbiota and cancer incidence in the Rotterdam study
Source: Cancer Med. 2024 Feb 17;13(3):e6860. doi: 10.1002/cam4.6860 (PMC10904974; doi:10.1002/cam4.6860)
Supplement: Supplementary file 1 — Material S1. [file CAM4-13-e6860-s001.xlsx]

## Sheet: Supplementary Table S1
Supplementary Table S1. List of all microbial taxa assessed for their association with inflammatory immune markers NLR, PLR, and SII , after adjusting for co-factors.
The table shows the 1398 Gut microbiome out of 1420 Gut microbiome taxa that were assesed for their association with inflammatory immune markers NLR, PLR, and SII , after adjusting for co-factors .
The processes of these analysis are shown in supplementary Fig S1.
These result for NLR, PLR, and SII are shown in the volcano plot in Fig 2.
In total, 95 taxa out of 1398 taxa were significantly associated with the inflammatory immune markers NLR, PLR, and SII (P-value ≤ 0.05).
Microbiome Taxa	Immune_markers	Beta	Se	P-value	FDR
Order.Lactobacillales	NLR	0.0161696	0.00432978	0.00019909	0.194168
Genus.Butyricimonas	PLR	-0.0185257	0.00528538	0.000477429	0.194168
Family.Streptococcaceae	NLR	0.0139748	0.0041053	0.000691202	0.194168
Genus.Sellimonas	NLR	0.0181406	0.00536431	0.000749226	0.194168
Species.dentium	NLR	0.0397215	0.0118044	0.000795634	0.194168
Genus.Intestinimonas	NLR	-0.014089	0.00443373	0.00153173	0.194168
Genus.Streptococcus	NLR	0.0121522	0.00384696	0.00163281	0.194168
Family.Christensenellaceae	SII	-0.021372	0.00678363	0.00167992	0.194168
Family.Eubacteriaceae	NLR	0.0407424	0.0129965	0.00177123	0.194168
Order.Eubacteriales	NLR	0.0302745	0.00979557	0.00205456	0.194168
Species.caccae.1	NLR	0.0513008	0.0167153	0.00220705	0.194168
Order.Micrococcales	NLR	0.0513399	0.016815	0.00232604	0.194168
Family.Eubacteriaceae	SII	0.0475126	0.0156942	0.00253219	0.194168
Order.Christensenellales	SII	-0.0209365	0.00691669	0.00253586	0.194168
Family.Enterococcaceae	NLR	0.0208097	0.00689594	0.00261404	0.194168
Genus.Erysipelatoclostridium	NLR	0.0144533	0.00479218	0.00262831	0.194168
Species.dentium	SII	0.0424137	0.0142679	0.00302567	0.194168
Family.Christensenellaceae	NLR	-0.0167076	0.00562266	0.00303724	0.194168
Genus.Epulopiscium	NLR	0.0345627	0.0116834	0.00316909	0.194168
Genus.Eubacterium	NLR	0.0373692	0.012667	0.00325316	0.194168
Species.intestini	SII	0.0309607	0.0105448	0.00340237	0.194168
Genus.Eubacterium	SII	0.0447841	0.0152921	0.0034852	0.194168
Genus.Weissella	NLR	0.0466566	0.0159601	0.00354402	0.194168
Species.ramosum	NLR	0.0215105	0.00736383	0.00356915	0.194168
Genus.Erysipelatoclostridium	SII	0.0167987	0.00578692	0.00378179	0.194168
Species.intestinalis	PLR	-0.00970515	0.00334475	0.00379692	0.194168
Genus.Acidaminococcus	SII	0.0230119	0.00793853	0.00383129	0.194168
Order.Eubacteriales	SII	0.0342421	0.011832	0.00388892	0.194168
Genus.Christensenellaceae.R.7.group	SII	-0.0167562	0.00583479	0.00417106	0.197508
Order.Christensenellales	NLR	-0.0163836	0.00573265	0.00435559	0.197508
Species.ramosum	SII	0.0253944	0.00889102	0.00437965	0.197508
Genus.Enterococcus	NLR	0.0182916	0.00647744	0.00484212	0.21154
Genus.Prevotellaceae.NK3B31.group	SII	-0.0208565	0.00750422	0.0055535	0.224833
Species.mucilaginosa	NLR	0.056661	0.0204571	0.0057176	0.224833
Species.shahii	SII	-0.0164909	0.00598809	0.00599878	0.224833
Order.Actinomycetales	NLR	0.0362497	0.0131709	0.00602967	0.224833
Species.saccharivorans	SII	-0.018737	0.00681738	0.00610006	0.224833
Genus..Clostridium..innocuum.group	NLR	0.0235506	0.00857068	0.00611135	0.224833
Family.Micrococcaceae	NLR	0.0478463	0.0175065	0.00638958	0.229042
Genus.Rothia	NLR	0.050046	0.0185642	0.00714343	0.246844
Genus.Weissella	SII	0.0517334	0.0192797	0.00741446	0.246844
Order.Lactobacillales	SII	0.0140732	0.00524483	0.00741593	0.246844
Genus.Coriobacteriaceae.UCG.002	SII	0.0454324	0.0170922	0.00798857	0.259721
Genus..Ruminococcus..gnavus.group	NLR	0.0109634	0.00414677	0.00833031	0.264677
Genus.Lachnoclostridium	NLR	0.0139953	0.00535358	0.00908313	0.277947
Family.UCG.010	NLR	-0.0120928	0.00463607	0.00923703	0.277947
Species.porcorum	NLR	-0.0390836	0.0150127	0.00937283	0.277947
Class.Bacilli	NLR	0.0213708	0.00823734	0.00961983	0.277947
Genus.Fusicatenibacter	SII	-0.0175565	0.00677856	0.00974205	0.277947
Species.eutactus	NLR	-0.00852664	0.00331454	0.0102452	0.286456
Genus.Allisonella	SII	0.0289239	0.0112902	0.0105624	0.289533
Species.saccharivorans	NLR	-0.0143879	0.00565057	0.0110423	0.296868
Genus.Christensenellaceae.R.7.group	NLR	-0.0122683	0.00483801	0.0113756	0.298168
Order.Micrococcales	SII	0.0514612	0.0203288	0.0115172	0.298168
Species.eutactus	SII	-0.0100582	0.00400179	0.0121186	0.300812
Genus.UCG.005	NLR	-0.0121616	0.00484222	0.0121817	0.300812
Genus.Fusicatenibacter	NLR	-0.0140927	0.00561649	0.0122649	0.300812
Family.Actinomycetaceae	NLR	0.0336103	0.0135031	0.0129746	0.312734
Genus.Lachnoclostridium	SII	0.015769	0.00646557	0.0149104	0.353301
Species.intestinalis.2	NLR	0.0182464	0.00750682	0.0152535	0.355406
Genus.Tuzzerella	NLR	0.0155843	0.00645522	0.015954	0.365635
Genus.Hungatella	SII	0.0198233	0.0082398	0.0163245	0.368091
Species.togonis	PLR	0.0204266	0.00851274	0.016605	0.368472
Species.tayi	PLR	0.0179046	0.0074913	0.017037	0.370948
Genus.Epulopiscium	SII	0.0336976	0.0141259	0.0172472	0.370948
Genus.Fusicatenibacter	PLR	-0.012053	0.00516191	0.0197488	0.395076
Genus.Actinomyces	NLR	0.0311013	0.0133265	0.0198109	0.395076
Order.Lachnospirales	NLR	0.0349312	0.0150378	0.0203918	0.395076
Genus.Allisonella	NLR	0.0217163	0.00935839	0.0205207	0.395076
Genus.Clostridium.sensu.stricto.1	NLR	-0.008472	0.00365249	0.020575	0.395076
Genus.Acidaminococcus	NLR	0.015274	0.00658645	0.0206031	0.395076
Species.saccharivorans	PLR	-0.0120192	0.00519399	0.0208733	0.395076
Family..Eubacterium..coprostanoligenes.group	SII	-0.0171704	0.00744177	0.0212489	0.395076
Species.dentium	PLR	0.025042	0.0108778	0.021541	0.395076
Species.shahii	PLR	-0.0104795	0.00456243	0.0218378	0.395076
Genus.UCG.002	SII	-0.0134478	0.00586376	0.0220406	0.395076
Species.caccae.1	SII	0.0462999	0.0202214	0.0222567	0.395076
Genus..Eubacterium..eligens.group	PLR	0.00840217	0.00368104	0.0226734	0.395076
Genus.Lactonifactor	NLR	0.0356525	0.0156947	0.0233282	0.395076
Species.aerofaciens	PLR	0.00977041	0.00430121	0.0233332	0.395076
Species.hathewayi	SII	0.0190069	0.0083728	0.0234227	0.395076
Family.Bacteroidaceae	SII	0.0201671	0.0089341	0.0242108	0.395076
Genus..Ruminococcus..torques.group	PLR	-0.0147525	0.00654081	0.0243283	0.395076
Genus.Latilactobacillus	NLR	0.0179562	0.00796271	0.0243544	0.395076
Genus.Eggerthella	NLR	0.0158548	0.00704723	0.0246866	0.395076
Family.Clostridiaceae	NLR	-0.00872707	0.00388515	0.0249126	0.395076
Family.Streptococcaceae	SII	0.011157	0.00497246	0.0250747	0.395076
Genus.Intestinimonas	SII	-0.012039	0.00536617	0.0250912	0.395076
Genus.Lacticaseibacillus	NLR	0.0214276	0.00955498	0.0251515	0.395076
Genus.Latilactobacillus	SII	0.0214552	0.00961278	0.0258477	0.397144
Genus.Sellimonas	SII	0.014488	0.00649711	0.0259823	0.397144
Genus.Family.XIII.UCG.001	PLR	-0.00966663	0.00435496	0.0266723	0.397144
Species.massiliensis	NLR	-0.0126807	0.00573016	0.0271333	0.397144
Species.lenta	NLR	0.015935	0.00720748	0.0272764	0.397144
Order.Lachnospirales	SII	0.04014	0.0181577	0.0272957	0.397144
Genus.Lactiplantibacillus	NLR	0.0311744	0.0141087	0.0273677	0.397144
Family..Eubacterium..coprostanoligenes.group	NLR	-0.0136081	0.00616614	0.0275558	0.397144
Species.fragilis	SII	0.0124761	0.00568219	0.0283538	0.404475
Species.catus	NLR	-0.00978019	0.00448407	0.0294171	0.415405
Genus.Succiniclasticum	PLR	-0.016442	0.00759217	0.030582	0.427537
Order.Clostridiales	NLR	-0.00847065	0.00392421	0.0311304	0.430894
Genus.Collinsella	PLR	0.00875508	0.00406481	0.0314971	0.431696
Species.longoviformis	NLR	0.0365656	0.0170539	0.0322725	0.438028
Genus.Rikenellaceae.RC9.gut.group	SII	0.0410167	0.0192427	0.0332966	0.44158
Genus.Lachnospiraceae.NK4A136.group	SII	-0.0128414	0.0060249	0.0333093	0.44158
Genus.Rikenella	SII	0.0456389	0.0214947	0.0339857	0.44158
Family.Coriobacteriaceae	PLR	0.00932207	0.00439602	0.0342124	0.44158
Genus.NK4A214.group	NLR	-0.00968462	0.00458973	0.0351098	0.44158
Species.shahii	NLR	-0.0104823	0.00496849	0.0351369	0.44158
Species.filiformis	NLR	0.020436	0.00971796	0.0357322	0.44158
Order.Lactobacillales	PLR	0.00839322	0.00399713	0.0360044	0.44158
Family.Micrococcaceae	SII	0.0444214	0.0211665	0.0361057	0.44158
Genus.Atopobium	NLR	0.0393595	0.0187645	0.036204	0.44158
Genus.NK4A214.group	SII	-0.0116059	0.00554072	0.0364622	0.44158
Species.sobrinus	PLR	-0.0239219	0.0114292	0.0366047	0.44158
Genus.Rothia	SII	0.0469662	0.0224433	0.0366404	0.44158
Genus.Lachnospiraceae.NK4A136.group	PLR	-0.00955928	0.0045855	0.0373611	0.444244
Family.UCG.010	SII	-0.0116733	0.00560358	0.037497	0.444244
Genus.Bacteroides	SII	0.0183032	0.00880987	0.0380115	0.446556
Species.nordii	PLR	-0.0297291	0.0143534	0.0386042	0.449442
Genus.Klebsiella	NLR	0.0153169	0.00740641	0.0389002	0.449442
Family.Enterococcaceae	SII	0.0171613	0.00834542	0.0400151	0.457919
Genus.Lacticaseibacillus	SII	0.0236963	0.0115392	0.040289	0.457919
Genus.Coriobacteriaceae.UCG.002	NLR	0.0290502	0.0141799	0.0407631	0.459572
Genus.Adlercreutzia	PLR	-0.0101347	0.00495972	0.0412837	0.461717
Genus.Subdoligranulum	NLR	-0.0134487	0.00660835	0.0421131	0.46385
Species.sobrinus	SII	-0.0304671	0.0150204	0.0427956	0.46385
Genus.Hungatella	NLR	0.0138498	0.00683169	0.0429078	0.46385
Order.Clostridia.UCG.014	SII	-0.00939353	0.00463818	0.0431152	0.46385
Species.hathewayi	NLR	0.0140491	0.00693973	0.0431994	0.46385
Genus.Lactonifactor	SII	0.0382972	0.0189565	0.0436318	0.46385
Genus.DTU089	SII	0.0121657	0.00602749	0.0438286	0.46385
Order.Erysipelotrichales	PLR	-0.0124246	0.0061721	0.0443882	0.46385
Genus.UCG.005	SII	-0.0117765	0.00585213	0.0444606	0.46385
Species.glucerasea	NLR	0.0189984	0.00946443	0.0449914	0.465911
Genus.Lactonifactor	PLR	0.0288967	0.0144267	0.0454559	0.46726
Family.Lachnospiraceae	NLR	0.0319385	0.0159957	0.0461385	0.467461
Species.intestini	NLR	0.0174739	0.00875609	0.0462547	0.467461
Family.Oscillospiraceae	SII	-0.023564	0.0118472	0.0469829	0.467461
Genus.Streptococcus	SII	0.00926477	0.0046583	0.0469973	0.467461
Family.Succinivibrionaceae	SII	0.0389867	0.0196158	0.0471473	0.467461
Genus.GCA.900066575	PLR	-0.0096976	0.00489584	0.0478991	0.47157
Genus.HT002	NLR	0.0356814	0.0180817	0.0487413	0.476505
Genus.UCG.002	NLR	-0.0095692	0.00486096	0.0492867	0.478492
Genus..Clostridium..innocuum.group	SII	0.0203253	0.0103659	0.0501928	0.483928
Species.longoviformis	PLR	0.0305101	0.0156733	0.0518692	0.485097
Family.Marinifilaceae	PLR	-0.00907776	0.00466404	0.0519052	0.485097
Genus.DTU089	NLR	0.00970736	0.00499388	0.0522036	0.485097
Species.pectinilyticus	SII	0.01534	0.00789472	0.0522974	0.485097
Genus.Holdemania	PLR	-0.0128886	0.0066437	0.0526744	0.485097
Genus.Gordonibacter	SII	0.0233153	0.0120339	0.0529808	0.485097
Species.fragilis	NLR	0.00911728	0.00470968	0.0531768	0.485097
Genus.Rikenella	NLR	0.0343962	0.0178132	0.0537832	0.485097
Genus.Lachnospiraceae.UCG.010	NLR	0.00851983	0.00441306	0.0538258	0.485097
Genus.Bifidobacterium	NLR	-0.00677715	0.00351499	0.0541391	0.485097
Genus.Enterococcus	SII	0.0150909	0.0078365	0.0544321	0.485097
Species.stercoris.1	PLR	0.00837153	0.00435608	0.0549249	0.485097
Order.Clostridia.vadinBB60.group	SII	-0.0140988	0.00734066	0.0550713	0.485097
Order.Actinomycetales	SII	0.0305856	0.0159313	0.0551719	0.485097
Genus..Ruminococcus..gnavus.group	SII	0.00960777	0.00501438	0.0556549	0.486285
Family.Oscillospiraceae	NLR	-0.0187335	0.00981568	0.0566195	0.49164
Order.Coriobacteriales	PLR	0.0088798	0.00467013	0.0575472	0.49425
Genus.Clostridium.sensu.stricto.1	SII	-0.00837727	0.00441318	0.0579627	0.49425
Species.parvulum	NLR	0.039273	0.0206906	0.0579806	0.49425
Species.comes	SII	-0.011171	0.00592251	0.0595694	0.504715
Family.Anaerovoracaceae	SII	-0.0191996	0.0102685	0.0618207	0.514616
Genus.Lachnospiraceae.UCG.010	SII	0.00994576	0.00532793	0.0622436	0.514616
Phylum.Verrucomicrobiota	NLR	-0.00860858	0.00461803	0.0626079	0.514616
Species.nordii	SII	-0.0351383	0.018869	0.0628751	0.514616
Species.equolifaciens	PLR	-0.0135159	0.00726507	0.0631327	0.514616
Genus.Eisenbergiella	SII	0.0140753	0.00756675	0.0631691	0.514616
Genus.Prevotella	PLR	0.0189768	0.010218	0.0635871	0.514616
Genus.Colidextribacter	SII	-0.0108977	0.00587316	0.0638289	0.514616
Genus.Succinivibrio	SII	0.036459	0.0196774	0.0642101	0.514616
Family.Clostridiaceae	SII	-0.00869024	0.00469391	0.0644191	0.514616
Family.Peptostreptococcaceae	PLR	0.00718157	0.00388622	0.0649144	0.515627
Species.filiformis	SII	0.0216486	0.0117373	0.0654275	0.516766
Family.Lachnospiraceae	SII	0.0355411	0.0193153	0.0660678	0.517105
Species.massiliensis	SII	-0.0127313	0.00692262	0.0662101	0.517105
Species.microfusus	NLR	0.0344324	0.018777	0.0669976	0.519748
Genus.Lactiplantibacillus	SII	0.0312224	0.0170448	0.0672921	0.519748
Class.Coriobacteriia	PLR	0.00849002	0.0046495	0.068158	0.523543
Genus.Eisenbergiella	PLR	0.0104602	0.00575888	0.0696247	0.531887
Family.Bifidobacteriaceae	NLR	-0.00674985	0.00372142	0.070022	0.532015
Genus.GCA.900066575	SII	-0.0116392	0.00643549	0.0708241	0.533756
Order.Chloroplast	NLR	0.0327308	0.0181096	0.0710147	0.533756
Order.Chloroplast	SII	0.0393934	0.0218613	0.0718629	0.537242
Genus.Alloscardovia	NLR	0.0318048	0.0177025	0.0727077	0.540666
Genus.Prevotellaceae.NK3B31.group	PLR	-0.0102584	0.0057241	0.0734236	0.543101
Genus.Lactococcus	NLR	0.0115658	0.00649241	0.0751572	0.550909
Genus.Subdoligranulum	SII	-0.0142128	0.00798132	0.0752672	0.550909
Species.mucilaginosa	SII	0.0439794	0.0247525	0.0759214	0.552803
Species.comes	NLR	-0.0086469	0.0049073	0.0783779	0.559133
Family.Oxalobacteraceae	SII	0.0189131	0.010738	0.0785007	0.559133
Species.cutis	PLR	-0.0248473	0.0141349	0.0790873	0.559133
Order.Clostridiales	SII	-0.00832023	0.00474101	0.0795856	0.559133
Family.Succinivibrionaceae	NLR	0.0284924	0.0162569	0.0799824	0.559133
Genus.Catenibacterium	NLR	-0.00855232	0.00489915	0.0811862	0.559133
Genus.Prevotellaceae.NK3B31.group	NLR	-0.0108656	0.00623145	0.0815361	0.559133
Genus.Limosilactobacillus	NLR	0.0148488	0.00851904	0.0816507	0.559133
Genus.Acidaminococcus	PLR	0.0105535	0.00605806	0.0818175	0.559133
Order.Clostridia.vadinBB60.group	NLR	-0.0105935	0.006083	0.0819147	0.559133
Species.cutis	NLR	-0.0267773	0.0153869	0.0821317	0.559133
Genus.Eggerthella	SII	0.0148141	0.00851607	0.0822565	0.559133
Order.Bacteroidales	SII	0.017767	0.0102195	0.0824349	0.559133
Genus.Coprococcus	NLR	-0.0113955	0.00655742	0.0825653	0.559133
Family.Oxalobacteraceae	NLR	0.0154475	0.00889566	0.08279	0.559133
Species.ramosum	PLR	0.0117452	0.0067842	0.083724	0.562722
Species.xylaniphila	SII	-0.0374097	0.0217123	0.0852136	0.567579
Genus.Blautia	SII	0.0223934	0.0130099	0.0855246	0.567579
Order.Bifidobacteriales	NLR	-0.00645675	0.00375911	0.0861853	0.567579
Genus.Gordonibacter	NLR	0.0171182	0.00997297	0.0863988	0.567579
Order.RF39	NLR	-0.00841784	0.0049054	0.0864766	0.567579
Genus.Lachnospiraceae.NK4A136.group	NLR	-0.00854787	0.00499514	0.0873584	0.56869
Genus.Flavonifractor	SII	0.0108804	0.00636232	0.0875645	0.56869
Order.Clostridia.UCG.014	NLR	-0.00656516	0.00384458	0.0880245	0.56869
Genus.Cloacibacillus	NLR	-0.0201081	0.0117846	0.088273	0.56869
Genus.Lachnospiraceae.AC2044.group	PLR	0.00806864	0.00473587	0.0887536	0.569163
Family.Lactobacillaceae	NLR	0.00709981	0.00417781	0.0895642	0.570176
Species.stercoris.1	SII	0.00971134	0.00572647	0.0902335	0.570176
Genus.Family.XIII.AD3011.group	SII	-0.0133789	0.00789811	0.0905991	0.570176
Family.Carnobacteriaceae	NLR	0.0237379	0.0140446	0.0913152	0.570176
Family.Anaerofustaceae	NLR	0.0203305	0.012032	0.0914089	0.570176
Genus.Allisonella	PLR	0.0145454	0.00860844	0.0914158	0.570176
Genus.Lacticaseibacillus	PLR	0.0148322	0.0087877	0.0917665	0.570176
Genus.CHKCI001	NLR	0.0324209	0.0194512	0.0958822	0.593112
Species.succinatiphilus	PLR	-0.0210568	0.0126957	0.097525	0.600617
Species.prausnitzii	PLR	-0.00912844	0.00551512	0.0982159	0.602219
Genus..Eubacterium..nodatum.group	PLR	-0.0163059	0.00990103	0.0999067	0.608529
Genus.Lachnospiraceae.UCG.007	SII	-0.0240294	0.0146025	0.100178	0.608529
Class.Actinobacteria	NLR	-0.00631954	0.00385286	0.101286	0.608529
Species.microfusus	SII	0.0371845	0.0226747	0.101349	0.608529
Species.massiliensis.7	NLR	0.0202729	0.0123648	0.101421	0.608529
Genus.Catenibacterium	SII	-0.00967082	0.0059152	0.102394	0.61065
Genus.Sutterella	PLR	-0.00684954	0.00419266	0.102649	0.61065
Species.virosa	PLR	-0.0120986	0.00742608	0.103595	0.613671
Species.faecis	SII	-0.0113933	0.0070184	0.104841	0.617463
Genus..Eubacterium..fissicatena.group	NLR	0.0140874	0.0087	0.105723	0.617463
Class.Verrucomicrobiae	NLR	-0.00707364	0.00437076	0.105903	0.617463
Species.glucerasea	SII	0.0184757	0.0114334	0.106436	0.617463
Genus.Faecalicoccus	SII	0.0344886	0.0213608	0.10673	0.617463
Genus..Eubacterium..fissicatena.group	SII	0.0169493	0.0105024	0.106886	0.617463
Class.Bacilli	SII	0.0160387	0.00996503	0.107835	0.620382
Species.isoflavoniconvertens	SII	-0.0129421	0.00805132	0.108282	0.620404
Genus.Atopobium	SII	0.0363955	0.022673	0.108769	0.620622
Species.omnicolens	NLR	0.0303917	0.0189724	0.109508	0.620622
Family.Hungateiclostridiaceae	SII	0.0271039	0.0169269	0.109652	0.620622
Family..Eubacterium..coprostanoligenes.group	PLR	-0.00905856	0.00567139	0.11054	0.623126
Family.Streptococcaceae	PLR	0.00603968	0.00378898	0.111261	0.623684
Genus.Fournierella	NLR	-0.00991298	0.00622936	0.111862	0.623684
Species.intestini	PLR	0.0128034	0.00804994	0.112051	0.623684
Order.Pseudomonadales	SII	0.0247695	0.0155897	0.112424	0.623684
Genus.Oxalobacter	SII	0.0150444	0.00948692	0.113112	0.625024
Species.togonis	NLR	0.0146297	0.0092821	0.115325	0.634742
Genus..Eubacterium..siraeum.group	SII	-0.00751034	0.00477447	0.116042	0.636181
Genus.Blautia	NLR	0.0168644	0.0107802	0.118052	0.64017
Species.porcorum	SII	-0.0283855	0.0181633	0.118428	0.64017
Family.Actinomycetaceae	SII	0.0255161	0.0163319	0.118535	0.64017
Species.lenta	SII	0.013608	0.00871158	0.118601	0.64017
Genus.Akkermansia	NLR	-0.005993	0.00384832	0.119726	0.643101
Genus.Coprobacillus	SII	0.0163474	0.0105068	0.120064	0.643101
Genus.HT002	SII	0.033822	0.0218444	0.121874	0.64809
Species.longoviformis	SII	0.0319069	0.0206101	0.121922	0.64809
Genus.UCG.007	PLR	0.0116271	0.00752417	0.122601	0.64923
Genus.Family.XIII.AD3011.group	NLR	-0.0100832	0.0065444	0.123709	0.652622
Species.tertium	SII	-0.0285911	0.0185847	0.124274	0.653138
Species.caccae.1	PLR	0.0236373	0.0154117	0.125425	0.65672
Genus.Family.XIII.UCG.001	SII	-0.00876381	0.00573024	0.126494	0.659845
Family.Anaerofustaceae	SII	0.022082	0.0145287	0.128867	0.667057
Family.Muribaculaceae	PLR	0.00611937	0.00403255	0.129469	0.667057
Genus.Limosilactobacillus	SII	0.0155845	0.0102878	0.130137	0.667057
Genus.Faecalibacterium	PLR	-0.0101126	0.00668093	0.130442	0.667057
Family.Bacteroidaceae	NLR	0.0112059	0.00741167	0.13088	0.667057
Species.togonis	SII	0.0169355	0.0112061	0.131048	0.667057
Genus.Howardella	SII	-0.00873714	0.00578387	0.131217	0.667057
Species.pectinilyticus	NLR	0.00985368	0.00654502	0.132517	0.671225
Species.lenta	PLR	0.00991062	0.00663033	0.135309	0.680854
Genus.Oxalobacter	NLR	0.0117462	0.00786003	0.135392	0.680854
Genus.Eggerthella	PLR	0.00966718	0.00648353	0.136278	0.682858
Species.salyersiae	PLR	-0.0108526	0.00729859	0.137357	0.685805
Genus.Succinivibrio	NLR	0.0241676	0.016311	0.138752	0.687417
Class.Bacteroidia	SII	0.0156494	0.0105655	0.138887	0.687417
Class.Cyanobacteriia	NLR	0.0247657	0.0167317	0.139155	0.687417
Genus.Anaerofustis	NLR	0.0168143	0.0113989	0.140515	0.688546
Species.xylaniphila	PLR	-0.0243771	0.0165301	0.140617	0.688546
Genus.Christensenella	NLR	0.0154915	0.0105202	0.141198	0.688546
Species.cateniformis	SII	0.0159537	0.01085	0.141784	0.688546
Species.distasonis	NLR	-0.00635116	0.00432491	0.142293	0.688546
Species.massiliensis	PLR	-0.00773998	0.00527155	0.142361	0.688546
Family.UCG.010	PLR	0.00626091	0.00426922	0.142832	0.688546
Species.histaminiformans	NLR	0.022733	0.0156041	0.14548	0.696616
Family.Akkermansiaceae	NLR	-0.00603042	0.00413955	0.145502	0.696616
Genus.Klebsiella	SII	0.0129984	0.00895073	0.146765	0.700267
Species.excrementihominis	PLR	0.00895006	0.00617697	0.147679	0.700445
Genus.Granulicatella	NLR	0.0200106	0.0138584	0.149081	0.700445
Species.massiliensis.3	SII	-0.0101632	0.00704515	0.149462	0.700445
Genus.Coprobacter	SII	-0.0119644	0.00829533	0.149541	0.700445
Order.Flavobacteriales	SII	0.0194673	0.0135	0.149622	0.700445
Phylum.Verrucomicrobiota	SII	-0.00804092	0.00557872	0.149809	0.700445
Family.Coriobacteriaceae	SII	0.00829072	0.00578382	0.152058	0.705785
Genus..Clostridium..innocuum.group	PLR	0.0113113	0.00789593	0.152311	0.705785
Genus.Lachnospiraceae.UCG.007	NLR	-0.0173255	0.0121007	0.152531	0.705785
Genus.Actinomyces	SII	0.0230281	0.0161155	0.153343	0.705785
Family..Clostridium..methylpentosum.group	SII	0.0119419	0.0083598	0.153475	0.705785
Species.hathewayi	PLR	0.00908272	0.00638211	0.155015	0.710527
Genus.Slackia	SII	-0.0112487	0.00792806	0.156265	0.710677
Genus.Hungatella	PLR	0.00891229	0.00628283	0.156363	0.710677
Genus.Dielma	SII	0.0347672	0.0246025	0.157932	0.710677
Order.RF39	SII	-0.00837182	0.0059245	0.157953	0.710677
Genus.Coprobacter	NLR	-0.00970905	0.00687208	0.158029	0.710677
Genus.Fenollaria	SII	0.0282101	0.0199704	0.158098	0.710677
Genus.Streptococcus	PLR	0.00499946	0.00354864	0.159205	0.713361
Phylum.Bacteroidota	SII	0.0150775	0.0107506	0.161094	0.717173
Species.sedimentorum	PLR	-0.00892124	0.00636211	0.161163	0.717173
Family.Family.XI	SII	0.0244047	0.0174219	0.161595	0.717173
Genus.Faecalicoccus	NLR	0.0247158	0.0177011	0.16295	0.720162
Genus.Ruminiclostridium	SII	0.0224047	0.0160735	0.163672	0.720162
Family.Barnesiellaceae	PLR	-0.00594273	0.00426486	0.163814	0.720162
Genus.Oscillospira	PLR	-0.00679319	0.00488156	0.164364	0.720315
Family.Carnobacteriaceae	SII	0.0235036	0.0169622	0.166175	0.724167
Species.massiliensis.4	PLR	-0.0102578	0.00740793	0.166461	0.724167
Genus.UC5.1.2E3	SII	0.0112979	0.00816812	0.166932	0.724167
Order.Verrucomicrobiales	NLR	-0.00585156	0.00423603	0.167482	0.724167
Species.dispar	PLR	0.00926677	0.00672129	0.168301	0.724167
Genus.Anaerofustis	SII	0.018972	0.0137622	0.168351	0.724167
Family.Erysipelotrichaceae	SII	-0.00756618	0.00551572	0.170461	0.730994
Genus.CHKCI001	SII	0.0320505	0.0234918	0.172783	0.738686
Genus.Pediococcus	NLR	0.021863	0.0160558	0.173614	0.739978
Genus.Fournierella	SII	-0.0102205	0.0075225	0.174574	0.741809
Genus.Anaerotruncus	SII	0.0120871	0.00892377	0.175899	0.742603
Genus.Lactococcus	SII	0.0106119	0.00784282	0.176347	0.742603
Genus.Finegoldia	SII	0.0308561	0.0228076	0.176408	0.742603
Species.pectinoschiza	NLR	-0.00565854	0.0041879	0.176959	0.742603
Family.Atopobiaceae	SII	0.0131724	0.00976242	0.177559	0.742603
Genus.Prevotella_9	NLR	-0.00408767	0.00303239	0.177974	0.742603
Order.Bacteroidales	NLR	0.0114057	0.00847104	0.17848	0.742603
Species.muciniphila	NLR	-0.00531406	0.0039638	0.18035	0.744648
Genus..Eubacterium..siraeum.group	NLR	-0.00530189	0.00395652	0.180548	0.744648
Genus.Collinsella	SII	0.00716774	0.00534916	0.180569	0.744648
Species.anaerobia	PLR	0.0110052	0.00825339	0.182709	0.75077
Genus.UC5.1.2E3	PLR	0.00828126	0.00621649	0.183128	0.75077
Genus.Flavonifractor	NLR	0.007011	0.00527364	0.184017	0.751446
Class.Incertae.Sedis	SII	-0.0218579	0.0164609	0.184535	0.751446
Phylum.Cyanobacteria	PLR	-0.0085218	0.00642829	0.185262	0.751446
Species.isoflavoniconvertens	NLR	-0.00883158	0.00667251	0.185957	0.751446
Family.Anaerovoracaceae	PLR	-0.0103518	0.00782152	0.18598	0.751446
Family.Synergistaceae	NLR	-0.0164344	0.0124753	0.188031	0.757542
Class.Vampirivibrionia	PLR	-0.00815606	0.00622913	0.190731	0.762719
Family.Lactobacillaceae	SII	0.00659971	0.00504635	0.191246	0.762719
Family.Prevotellaceae	SII	-0.00509997	0.00390751	0.192146	0.762719
Genus.Romboutsia	PLR	0.00455629	0.00349973	0.193261	0.762719
Genus.DTU089	PLR	0.0059779	0.00459264	0.193355	0.762719
Family.Erysipelotrichaceae	PLR	-0.0054612	0.00419795	0.193595	0.762719
Genus.Dielma	NLR	0.026497	0.0203837	0.193943	0.762719
Species.cateniformis	PLR	0.0107289	0.00825901	0.194238	0.762719
Genus.Romboutsia	NLR	-0.00494503	0.0038096	0.194582	0.762719
Genus.Colidextribacter	NLR	-0.00631841	0.0048697	0.194772	0.762719
Class.Bacteroidia	NLR	0.011327	0.00875475	0.196041	0.764122
Genus.Holdemanella	NLR	-0.00462344	0.00357897	0.196723	0.764122
Genus.Coprococcus	SII	-0.0102262	0.00792139	0.197026	0.764122
Species.bouchesdurhonensis	SII	0.0175283	0.0135865	0.197316	0.764122
Family.Hydrogenoanaerobacterium	PLR	0.0129119	0.0100784	0.20045	0.772672
Species.intestinalis.2	SII	0.0116159	0.00908192	0.201199	0.772672
Genus.Bacteroides	NLR	0.00934556	0.00730813	0.201279	0.772672
Genus.Slackia	NLR	-0.00838439	0.00656884	0.202125	0.772672
Species.fairfieldensis	NLR	0.0210095	0.0164825	0.202737	0.772672
Phylum.Bacteroidota	NLR	0.0113465	0.00890726	0.203024	0.772672
Species.massiliensis.5	NLR	0.0144374	0.0113718	0.204542	0.772672
Genus.Oxalobacter	PLR	0.00916174	0.00722305	0.20496	0.772672
Species.ihumii	PLR	-0.0123951	0.00977975	0.205311	0.772672
Genus.CAG.873	PLR	0.00826446	0.00652156	0.205371	0.772672
Species.faecium	SII	0.00751868	0.00594017	0.205913	0.772672
Phylum.Firmicutes	NLR	0.0184041	0.0145727	0.206923	0.772672
Order.Flavobacteriales	NLR	0.0141122	0.0111861	0.207404	0.772672
Phylum.Proteobacteria	NLR	0.00622991	0.00493941	0.207518	0.772672
Species.massiliensis.3	NLR	-0.00735466	0.00583763	0.208021	0.772672
Genus.Succiniclasticum	SII	-0.0125795	0.00999241	0.208367	0.772672
Genus.Coriobacteriaceae.UCG.002	PLR	0.0163713	0.0130442	0.209761	0.775579
Genus.Butyricimonas	SII	-0.00874752	0.00698358	0.210661	0.775579
Species.parasanguinis	PLR	0.0135415	0.0108344	0.211653	0.775579
Genus.Christensenella	SII	0.0158749	0.0127035	0.211732	0.775579
Genus.Enterococcus	PLR	0.00745761	0.0059703	0.211925	0.775579
Species.cutis	SII	-0.0231528	0.0185886	0.213238	0.778347
Order.Gastranaerophilales	NLR	0.00818072	0.00658753	0.214594	0.78054
Genus.Merdibacter	NLR	0.00971456	0.0078617	0.216878	0.78054
Genus.Lachnospiraceae.UCG.001	NLR	-0.00542733	0.00440016	0.217712	0.78054
Genus.UCG.003	SII	-0.00644758	0.00523403	0.218303	0.78054
Species.timonensis	PLR	-0.0187998	0.0152673	0.218483	0.78054
Species.nordii	NLR	-0.0192466	0.0156467	0.218969	0.78054
Genus.Prevotella	SII	0.0165051	0.0134403	0.219732	0.78054
Genus.Paludicola	NLR	-0.00637296	0.00519117	0.219876	0.78054
Species.inulinivorans	NLR	0.00450982	0.00367584	0.220166	0.78054
Family.Erysipelotrichaceae	NLR	-0.00560328	0.00457007	0.220467	0.78054
Order.Chloroplast	PLR	0.0203919	0.0166518	0.221022	0.78054
Species.copri	NLR	-0.0058484	0.00478061	0.221492	0.78054
Species.catus	SII	-0.00663271	0.00542211	0.221526	0.78054
Class.Clostridia	NLR	0.0203692	0.0166561	0.221656	0.78054
Genus.Granulicatella	SII	0.0204381	0.0167344	0.222261	0.780707
Family.Pseudomonadaceae	SII	0.0192127	0.0157577	0.223046	0.781484
Genus..Eubacterium..brachy.group	SII	0.0096543	0.0079277	0.2236	0.781484
Genus.Epulopiscium	PLR	0.013049	0.0107735	0.22611	0.788285
Genus..Bacteroides..pectinophilus.group	NLR	-0.0108151	0.00896742	0.228095	0.792073
Genus.Bifidobacterium	SII	-0.00512084	0.00424811	0.22833	0.792073
Class.Vampirivibrionia	NLR	0.00815318	0.00678159	0.22956	0.79437
Genus.Fenollaria	PLR	0.0182286	0.0152021	0.23079	0.796652
Genus.Lactobacillus	NLR	0.00566866	0.00476438	0.234418	0.807183
Order.Gastranaerophilales	PLR	-0.00717465	0.00605216	0.236124	0.811059
Species.disporicum	PLR	0.00808384	0.00683171	0.236989	0.812031
Genus.Eubacterium	PLR	0.0138044	0.0116806	0.237568	0.812031
Genus.Methanobrevibacter	NLR	-0.0118539	0.0100779	0.239792	0.815328
Species.faecium	PLR	0.00530422	0.00452107	0.240996	0.815328
Family.Prevotellaceae	PLR	-0.00348288	0.00297418	0.241872	0.815328
Order.Enterobacterales	NLR	0.00411487	0.00352376	0.243195	0.815328
Family.Enterobacteriaceae	NLR	0.00389488	0.00333916	0.243731	0.815328
Species.secunda	NLR	0.0158939	0.0136308	0.24389	0.815328
Genus.Coprobacillus	PLR	0.0093072	0.00800026	0.244971	0.815328
Species.longicatena	NLR	-0.00503159	0.00433802	0.246384	0.815328
Species.sanguinis	SII	-0.00564194	0.00486482	0.246441	0.815328
Genus.Lactococcus	PLR	0.00692082	0.00596999	0.246634	0.815328
Order.Izemoplasmatales	NLR	0.0109398	0.0094435	0.246968	0.815328
Genus.Holdemanella	SII	-0.00500537	0.00432112	0.247007	0.815328
Species.biformis	PLR	0.0082585	0.00712999	0.247038	0.815328
Genus.Tyzzerella	PLR	0.00487144	0.00420613	0.247078	0.815328
Species.stercoris.1	NLR	0.00549439	0.00474753	0.24743	0.815328
Species.funiformis	PLR	-0.0111476	0.00964112	0.247864	0.815328
Species.massiliensis.7	SII	0.0171902	0.0149368	0.250073	0.819108
Genus.Agathobacter	NLR	0.00676419	0.00588214	0.250448	0.819108
Species.pleomorphus	NLR	0.0216816	0.0188811	0.251119	0.819108
Genus..Ruminococcus..gnavus.group	PLR	0.00437789	0.00382066	0.252143	0.819108
Genus.Negativibacillus	NLR	0.00522368	0.00456117	0.252389	0.819108
Genus.Succiniclasticum	NLR	-0.00947114	0.00827881	0.252898	0.819108
Genus.Klebsiella	PLR	0.00778663	0.00681445	0.253462	0.819108
Genus.Pediococcus	SII	0.0221322	0.0193874	0.253913	0.819108
Family.Oxalobacteraceae	PLR	0.00933003	0.00817937	0.254287	0.819108
Phylum.Proteobacteria	SII	0.00678908	0.00596356	0.255225	0.819392
Phylum.Synergistota	NLR	-0.0138107	0.0121471	0.25584	0.819392
Genus.Parabacteroides	NLR	-0.00511373	0.00450053	0.256133	0.819392
Class.Verrucomicrobiae	SII	-0.00595968	0.00527987	0.259282	0.820127
Genus.Erysipelotrichaceae.UCG.003	SII	-0.00526911	0.00466987	0.259465	0.820127
Genus..Eubacterium..xylanophilum.group	SII	-0.00563596	0.0050054	0.260455	0.820127
Genus.Butyricicoccus	PLR	-0.00550008	0.00488659	0.260638	0.820127
Species.dispar	SII	0.00991906	0.00883496	0.261842	0.820127
Family.Enterococcaceae	PLR	0.00712765	0.00636074	0.26275	0.820127
Species.comes	PLR	-0.00505175	0.00451248	0.263203	0.820127
Species.fermentans	NLR	0.0103667	0.0092791	0.264181	0.820127
Genus.Merdibacter	SII	0.0105982	0.0094917	0.264455	0.820127
Genus.Akkermansia	PLR	0.00394718	0.00353747	0.264778	0.820127
Species.faecium	NLR	0.00549009	0.0049217	0.264919	0.820127
Species.excrementihominis	SII	0.00904898	0.00812037	0.265404	0.820127
Genus.UCG.003	NLR	-0.0048309	0.00433645	0.265546	0.820127
Family.Bifidobacteriaceae	SII	-0.00500959	0.00449711	0.265575	0.820127
Genus.Mitsuokella	NLR	0.00910166	0.00820088	0.267345	0.820127
Genus.Gordonibacter	PLR	0.0101734	0.00916993	0.267523	0.820127
Family.Flavobacteriaceae	SII	0.014823	0.0133707	0.267872	0.820127
Genus.Faecalitalea	NLR	0.0117215	0.010575	0.267957	0.820127
Species.salivarius	NLR	0.0111234	0.0100416	0.268254	0.820127
Order.Peptostreptococcales.Tissierellales	NLR	-0.00840519	0.00760282	0.269203	0.820127
Order.Verrucomicrobiales	PLR	0.00430272	0.00389287	0.269312	0.820127
Order.Izemoplasmatales	SII	0.0125999	0.0114005	0.269345	0.820127
Genus.Prevotella_9	SII	-0.00403884	0.00366172	0.270307	0.820127
Order.Gastranaerophilales	SII	0.00877019	0.00795354	0.270442	0.820127
Species.xylaniphila	NLR	-0.0197948	0.0180026	0.271803	0.822469
Species.massiliensis.2	PLR	-0.00756848	0.00690429	0.273264	0.823806
Class.Synergistia	NLR	-0.0135038	0.0123297	0.273693	0.823806
Order.Coriobacteriales	SII	0.00672307	0.00614441	0.27415	0.823806
Genus..Eubacterium..xylanophilum.group	NLR	-0.00452597	0.00414659	0.275329	0.823806
Species.fastidiosa	NLR	0.0256594	0.0235205	0.275573	0.823806
Family.Akkermansiaceae	PLR	0.00414888	0.00380469	0.27578	0.823806
Species.massiliensis.9	PLR	-0.015291	0.0140971	0.278328	0.826234
Species.glucerasea	PLR	0.00944463	0.00870746	0.278343	0.826234
Species.obesi	PLR	-0.00513204	0.00474017	0.279225	0.826234
Species.massiliensis.9	SII	-0.0200545	0.0185242	0.279251	0.826234
Family.vadinBE97	PLR	-0.0186231	0.0172281	0.279981	0.826234
Species.pamelaeae	SII	0.0161679	0.0149618	0.280139	0.826234
Species.omnicolens	PLR	-0.0188036	0.017442	0.281273	0.826902
Species.animalis	NLR	0.0102524	0.00951542	0.281549	0.826902
Species.animalis	PLR	0.00940433	0.00874149	0.282274	0.827292
Family.Hafniaceae	PLR	-0.0130029	0.0121096	0.283192	0.82822
Genus.Lachnospiraceae.AC2044.group	NLR	-0.00553164	0.00515985	0.283964	0.82822
Species.magna	PLR	0.0208757	0.0194924	0.284451	0.82822
Species.bartlettii	PLR	0.00332524	0.00310948	0.285163	0.82822
Genus.Lachnospiraceae.FCS020.group	PLR	-0.00456328	0.00427064	0.285552	0.82822
Genus.Megasphaera	SII	0.0113087	0.0106244	0.287407	0.831874
Genus.Pygmaiobacter	PLR	-0.0124613	0.0117422	0.288849	0.833201
Class.Cyanobacteriia	SII	0.0214168	0.020209	0.289516	0.833201
Genus.Catenibacterium	PLR	-0.00477305	0.00450516	0.289653	0.833201
Genus.Caproiciproducens	PLR	0.00976217	0.00925062	0.291553	0.835526
Species.pectinoschiza	SII	-0.00533116	0.00505733	0.292081	0.835526
Genus.Megamonas	PLR	-0.00956709	0.0090846	0.292554	0.835526
Species.muciniphila	SII	-0.00503774	0.00478664	0.292853	0.835526
Species.distasonis	SII	-0.00547157	0.00522372	0.295156	0.83932
Species.aerofaciens	SII	0.0059253	0.00566383	0.295747	0.83932
Genus.CHKCI001	PLR	-0.0187011	0.0178847	0.295983	0.83932
Species.splanchnicus	PLR	-0.00452053	0.00433134	0.296896	0.840204
Genus.Pseudomonas	SII	0.0160485	0.0154109	0.297964	0.841523
Genus.Rikenellaceae.RC9.gut.group	NLR	0.0165974	0.015969	0.298903	0.842473
Species.pamelaeae	PLR	0.0117901	0.0113867	0.30073	0.843773
Genus.Bilophila	PLR	0.00586206	0.00567023	0.301475	0.843773
Genus.Finegoldia	PLR	0.017935	0.0173637	0.301909	0.843773
Family.Puniceicoccaceae	PLR	-0.0186596	0.0180906	0.302587	0.843773
Order.Oscillospirales	PLR	-0.0185185	0.0179571	0.302676	0.843773
Class.Actinobacteria	SII	-0.00478928	0.00465495	0.303804	0.843773
Genus.Agathobacter	SII	0.00729177	0.00710167	0.304786	0.843773
Genus.Tuzzerella	SII	0.00801068	0.00781172	0.305399	0.843773
Genus.Intestinibacter	PLR	0.00318033	0.00311226	0.307098	0.843773
Species.inulinivorans	SII	0.00453411	0.00443838	0.307241	0.843773
Family.Atopobiaceae	NLR	0.00826062	0.00809036	0.307489	0.843773
Species.dispar	NLR	0.00746224	0.00731964	0.30823	0.843773
Genus.Parasutterella	SII	0.00602097	0.0059085	0.308442	0.843773
Genus.Erysipelotrichaceae.UCG.003	PLR	-0.00361709	0.00355427	0.309087	0.843773
Species.crossotus	SII	-0.00521144	0.00512691	0.309652	0.843773
Genus.Lachnospira	NLR	-0.00443353	0.00437265	0.310874	0.843773
Family.UCG.011	SII	-0.0111012	0.010959	0.311325	0.843773
Genus.Lachnospiraceae.UCG.007	PLR	-0.0112632	0.0111224	0.311477	0.843773
Species.parvulum	SII	0.0253045	0.0250102	0.311903	0.843773
Genus.Turicibacter	SII	-0.0049516	0.00491028	0.313508	0.843773
Class.Desulfovibrionia	PLR	-0.0046334	0.00461963	0.316121	0.843773
Genus.Lachnospiraceae.NK4B4.group	PLR	-0.0107071	0.0106815	0.316404	0.843773
Order.Bifidobacteriales	SII	-0.00455097	0.00454241	0.316651	0.843773
Genus.Akkermansia	SII	-0.00465327	0.00464896	0.317112	0.843773
Phylum.Desulfobacterota	PLR	-0.00483604	0.0048321	0.317167	0.843773
Species.pleomorphus	SII	0.0227709	0.0227963	0.3181	0.843773
Class.Verrucomicrobiae	PLR	0.00400292	0.00401864	0.319457	0.843773
Species.provencensis	SII	0.0198203	0.0198997	0.319495	0.843773
Genus.Latilactobacillus	PLR	0.00728748	0.00733055	0.320412	0.843773
Species.secundus	NLR	0.0106439	0.010729	0.321411	0.843773
Phylum.Cyanobacteria	NLR	0.00694088	0.00700023	0.32168	0.843773
Genus.Holdemanella	PLR	-0.00325938	0.00328904	0.321942	0.843773
Species.pamelaeae	NLR	0.0122825	0.0123954	0.321988	0.843773
Family.Ethanoligenenaceae	PLR	-0.0143726	0.0145367	0.323053	0.843773
Genus.Anaerostipes	SII	0.00827101	0.00836654	0.323116	0.843773
Genus.Odoribacter	PLR	-0.00427059	0.00432071	0.323204	0.843773
Species.bacterium.2	PLR	0.00455705	0.00461098	0.323251	0.843773
Species.coprocola	NLR	-0.00446782	0.00452825	0.324059	0.843773
Species.plebeius	SII	-0.00564154	0.00571985	0.324229	0.843773
Species.eggerthii	PLR	0.00390544	0.00396322	0.324665	0.843773
Genus.Haemophilus	PLR	0.00556788	0.00565438	0.325017	0.843773
Species.colihominis	SII	0.0124121	0.0126283	0.325913	0.843773
Family.Flavobacteriaceae	NLR	0.010876	0.0110777	0.326447	0.843773
Species.tertium	NLR	-0.0151003	0.0154066	0.327273	0.843773
Species.champanellensis	PLR	0.00526056	0.00537228	0.327724	0.843773
Genus.Solobacterium	SII	-0.00975441	0.00996867	0.328069	0.843773
Species.wadsworthia	PLR	0.00569807	0.00582991	0.328623	0.843773
Species.sanguinis	NLR	-0.00393914	0.00403079	0.328684	0.843773
Genus.Methanobrevibacter	PLR	0.00904492	0.00926024	0.328939	0.843773
Order.Synergistales	NLR	-0.0121978	0.012538	0.330865	0.84716
Order.Erysipelotrichales	SII	-0.00787393	0.00812343	0.332645	0.849755
Family.Ruminococcaceae	PLR	-0.0148218	0.0153168	0.333443	0.849755
Family.Eubacteriaceae	PLR	0.0116005	0.0119942	0.333702	0.849755
Species.coprocola	SII	-0.00524999	0.00546646	0.337095	0.853748
Genus.Turicibacter	NLR	-0.00390253	0.00406784	0.337616	0.853748
Species.faecis	PLR	-0.00512813	0.00534584	0.33766	0.853748
Genus.Enterorhabdus	SII	-0.00650125	0.00678245	0.338031	0.853748
Species.parvulum	PLR	-0.0182307	0.0190341	0.338408	0.853748
Genus.Eisenbergiella	NLR	0.0060023	0.00627648	0.339153	0.853748
Species.massiliensis.1	NLR	-0.00350679	0.00368137	0.341043	0.853748
Family.Prevotellaceae	NLR	-0.00308427	0.00323828	0.341112	0.853748
Genus.Terrisporobacter	PLR	0.00351199	0.00368944	0.341385	0.853748
Species.massiliensis.7	PLR	0.0108044	0.0113696	0.342202	0.853748
Species.invisus	NLR	0.00341225	0.00359582	0.342885	0.853748
Family.Family.XI	PLR	0.0125796	0.0132656	0.343222	0.853748
Species.clarus	PLR	-0.005453	0.00575536	0.34364	0.853748
Species.callidus	PLR	0.00483449	0.00510447	0.34382	0.853748
Genus.GCA.900066755	SII	0.0194972	0.0207038	0.346572	0.858092
Order.Opitutales	PLR	-0.0165059	0.0175959	0.348452	0.858092
Species.massiliensis.5	SII	0.0128817	0.0137328	0.348467	0.858092
Genus.Erysipelotrichaceae.UCG.003	NLR	-0.00362714	0.00386927	0.348776	0.858092
Genus..Bacteroides..pectinophilus.group	SII	-0.0101422	0.0108283	0.349182	0.858092
Family.Selenomonadaceae	PLR	-0.00608	0.00649717	0.349614	0.858092
Genus..Eubacterium..brachy.group	PLR	0.00563941	0.00603499	0.350304	0.858092
Genus.Escherichia.Shigella	NLR	0.00290788	0.00311633	0.350996	0.858092
Genus.Megasphaera	PLR	0.00751135	0.00808641	0.353181	0.858092
Family.Akkermansiaceae	SII	-0.00464166	0.00500036	0.353501	0.858092
Genus.Candidatus.Soleaferrea	SII	0.00888944	0.00960874	0.355124	0.858092
Genus.Veillonella	PLR	0.00492233	0.00532355	0.355388	0.858092
Genus.Lachnospiraceae.UCG.010	PLR	0.00375089	0.00406014	0.355804	0.858092
Order.Peptostreptococcales.Tissierellales	SII	-0.0084586	0.00917959	0.357042	0.858092
Species.edouardi	PLR	-0.00337941	0.0036719	0.357623	0.858092
Family.Methanobacteriaceae	NLR	-0.0101523	0.0110408	0.358047	0.858092
Genus.Mogibacterium	NLR	0.00809363	0.00880307	0.358111	0.858092
Species.invisus	SII	0.0039775	0.00434087	0.359743	0.858092
Order.Bacillales	SII	0.0202381	0.0220948	0.359913	0.858092
Genus.Hafnia.Obesumbacterium	PLR	-0.0110655	0.0120843	0.360056	0.858092
Species.longicatena	PLR	0.00364556	0.00398623	0.360662	0.858092
Species.succinatiphilus	SII	-0.0152687	0.0166991	0.360765	0.858092
Species.salivarius	PLR	0.00842684	0.00922673	0.361309	0.858092
Species.indistinctus	PLR	0.00560644	0.00614142	0.361529	0.858092
Order.RF39	PLR	0.00411758	0.00451134	0.361619	0.858092
Class.Cyanobacteriia	PLR	0.0140208	0.0153816	0.362245	0.858092
Genus.Weissella	PLR	0.0134066	0.0147204	0.362654	0.858092
Species.hadrus	PLR	0.00542054	0.00595679	0.363062	0.858092
Family.Rikenellaceae	SII	0.00610614	0.00671562	0.363448	0.858092
Class.Coriobacteriia	SII	0.00554658	0.00611756	0.36481	0.858092
Genus.Christensenella	PLR	0.00874198	0.00967127	0.366268	0.858092
Genus.Desulfovibrio	PLR	-0.00370845	0.00410401	0.366425	0.858092
Order.Desulfovibrionales	PLR	-0.00402527	0.00445493	0.366458	0.858092
Family.Erysipelatoclostridiaceae	PLR	-0.00404441	0.00448086	0.366965	0.858092
Genus.GCA.900066755	NLR	0.0154699	0.0171515	0.367305	0.858092
Genus.Frisingicoccus	PLR	-0.00642785	0.00713321	0.367751	0.858092
Genus.UCG.007	SII	0.00889732	0.00989513	0.368791	0.858092
Family.Desulfovibrionaceae	PLR	-0.00395258	0.00439679	0.368893	0.858092
Species.mutans	PLR	-0.00637512	0.00711346	0.370367	0.860088
Genus.Ruminococcus	NLR	-0.00457784	0.00512336	0.371801	0.861841
Species.succinatutens	PLR	0.00474469	0.00532015	0.372705	0.861841
Class.Vampirivibrionia	SII	0.00729544	0.00818922	0.373227	0.861841
Family.Pasteurellaceae	PLR	0.00542106	0.0060898	0.373588	0.861841
Species.obeum	SII	-0.00553165	0.00622878	0.374719	0.861915
Species.thetaiotaomicron	NLR	0.00362907	0.00408757	0.374853	0.861915
Family.Sutterellaceae	PLR	-0.00376635	0.00425441	0.376225	0.863427
Family.Anaerovoracaceae	NLR	-0.00749592	0.00851833	0.379092	0.863427
Genus.Coprobacter	PLR	-0.00555619	0.00631713	0.379325	0.863427
Genus.UCG.005	PLR	0.00392341	0.0044611	0.379365	0.863427
Species.mitsuokai	NLR	-0.00805456	0.00916392	0.379651	0.863427
Species.secundus	PLR	0.00865973	0.00985742	0.379892	0.863427
Genus.Alloscardovia	PLR	-0.0143015	0.0162833	0.380003	0.863427
Species.hominis	PLR	0.00310976	0.00355927	0.382495	0.863427
Order.DTU014	SII	-0.0150189	0.0171959	0.382663	0.863427
Genus.Limosilactobacillus	PLR	0.00684121	0.00783535	0.382814	0.863427
Genus.Butyrivibrio	SII	-0.00453018	0.00519146	0.383087	0.863427
Phylum.Verrucomicrobiota	PLR	0.00370693	0.00424837	0.383124	0.863427
Species.uniformis	SII	0.00438621	0.00503127	0.383539	0.863427
Genus.Prevotella	NLR	0.00968403	0.0111381	0.384818	0.864045
Genus.Anaerotruncus	NLR	0.0064246	0.0073965	0.385282	0.864045
Order.Clostridia.UCG.014	PLR	-0.00306059	0.00353584	0.386929	0.864045
Genus.Lachnospiraceae.FCS020.group	NLR	-0.00402183	0.0046497	0.387273	0.864045
Species.invisus	PLR	0.00284937	0.00330362	0.388627	0.864045
Species.plautii	PLR	-0.00462001	0.00537244	0.390032	0.864045
Class.Incertae.Sedis	PLR	-0.0107729	0.0125336	0.390268	0.864045
Genus.GCA.900066575	NLR	-0.00458624	0.00533809	0.390469	0.864045
Genus.Caproiciproducens	SII	0.0104435	0.012158	0.390564	0.864045
Species.hydrogenotrophica	PLR	0.0075898	0.00886095	0.391909	0.864045
Genus..Eubacterium..eligens.group	SII	0.0041527	0.00484822	0.391911	0.864045
Genus.Sutterella	NLR	-0.0039087	0.00456844	0.392438	0.864045
Genus.Acetanaerobacterium	PLR	-0.0126699	0.0148232	0.39291	0.864045
Species.mayombei	NLR	0.0150283	0.017592	0.393165	0.864045
Genus.Veillonella	NLR	0.00495061	0.00579526	0.393178	0.864045
Order.Peptostreptococcales.Tissierellales	PLR	0.00595351	0.00698623	0.394327	0.864045
Genus.Lachnospiraceae.ND3007.group	NLR	-0.00419149	0.00492088	0.39455	0.864045
Species.tayi	SII	0.00838886	0.00986925	0.395536	0.864045
Species.merdae	PLR	0.00312844	0.00368068	0.395557	0.864045
Species.hadrus	SII	0.00659815	0.00782793	0.399494	0.868464
Species.bacterium	SII	-0.00386478	0.00459039	0.400036	0.868464
Species.histaminiformans	SII	0.0158673	0.0188505	0.400138	0.868464
Species.cateniformis	NLR	0.00755613	0.00899481	0.401086	0.868464
Genus.Enterorhabdus	NLR	-0.00471101	0.00561915	0.402022	0.868464
Genus.Solobacterium	NLR	-0.0069189	0.00825906	0.402387	0.868464
Genus.Mogibacterium	SII	0.00890121	0.0106275	0.402483	0.868464
Species.delbrueckii	SII	-0.00608615	0.00726756	0.402553	0.868464
Genus.Citrobacter	SII	0.0151965	0.0181773	0.403354	0.868464
Genus.Ruminococcus	SII	-0.00516373	0.00618504	0.403995	0.868464
Order.Methanobacteriales	PLR	0.00846693	0.010202	0.406786	0.868464
Order.Verrucomicrobiales	SII	-0.00424322	0.00511679	0.407154	0.868464
Genus.Rikenella	PLR	0.0135833	0.0163901	0.407452	0.868464
Species.scindens	PLR	-0.0171769	0.0208605	0.410474	0.868464
Species.plebeius	NLR	-0.00389886	0.004739	0.410872	0.868464
Genus.UCG.009	PLR	-0.00586639	0.00713281	0.411024	0.868464
Species.salivarius	SII	0.0099663	0.0121253	0.411311	0.868464
Species.atypica	NLR	0.00998821	0.0121852	0.41259	0.868464
Species.succinatutens	NLR	-0.00474442	0.00579156	0.412877	0.868464
Order.Coriobacteriales	NLR	0.00415628	0.00509137	0.414508	0.868464
Family.Barnesiellaceae	SII	-0.00457491	0.00560788	0.414816	0.868464
Species.formicigenerans	PLR	-0.00406369	0.00499513	0.416115	0.868464
Species.massiliensis.4	SII	-0.00790716	0.00974064	0.417124	0.868464
Genus.Coprobacillus	NLR	0.00707078	0.00871172	0.417199	0.868464
Species.luti	PLR	0.00673322	0.00831011	0.418	0.868464
Order.Veillonellales.Selenomonadales	NLR	0.00290047	0.00358772	0.419035	0.868464
Genus.Citrobacter	NLR	0.0121586	0.0150583	0.419612	0.868464
Family.Bifidobacteriaceae	PLR	-0.00276418	0.0034234	0.419615	0.868464
Genus.Oribacterium	SII	-0.00912513	0.0113245	0.420563	0.868464
Species.ihumii	SII	0.0103574	0.0128573	0.420693	0.868464
Order.Bifidobacteriales	PLR	-0.00278348	0.00345747	0.420982	0.868464
Species.rubiinfantis	PLR	0.0101717	0.0126368	0.421057	0.868464
Species.magna	SII	0.020578	0.0256204	0.422063	0.868464
Species.hydrogenotrophica	NLR	0.00774443	0.00964592	0.422247	0.868464
Species.bouchesdurhonensis	NLR	0.00903451	0.0112609	0.422582	0.868464
Species.massiliensis.8	NLR	-0.0104476	0.0130388	0.423169	0.868464
Species.intestinalis.1	SII	0.0063182	0.00789567	0.423786	0.868464
Genus.Parasutterella	PLR	0.003592	0.00449738	0.424668	0.868464
Genus.Anaerosporobacter	PLR	-0.00926954	0.0116132	0.424957	0.868464
Family.Butyricicoccaceae	PLR	-0.00456119	0.00571556	0.425049	0.868464
Class.Clostridia	SII	0.0160497	0.0201155	0.425139	0.868464
Genus.Subdoligranulum	PLR	-0.00484987	0.00608186	0.425397	0.868464
Species.hydrogenotrophica	SII	0.00927925	0.0116442	0.425706	0.868464
Species.plautii	NLR	0.00465847	0.00584842	0.425917	0.868464
Species.faecis	NLR	-0.00461803	0.00582002	0.427698	0.868464
Species.atypica	SII	-0.0116581	0.0147098	0.42824	0.868464
Genus.Fenollaria	NLR	0.0130907	0.016555	0.429291	0.868464
Order.Christensenellales	PLR	-0.0041745	0.00528692	0.429961	0.868464
Genus..Eubacterium..fissicatena.group	PLR	0.00631623	0.00800065	0.430034	0.868464
Genus.Coprococcus	PLR	-0.00476082	0.00603154	0.430119	0.868464
Species.intestinalis.1	PLR	0.00473464	0.00600877	0.430917	0.868464
Genus..Eubacterium..ruminantium.group	NLR	-0.00282416	0.00359707	0.432571	0.868464
Species.bacterium	NLR	-0.00298264	0.00380282	0.433043	0.868464
Family.Methanobacteriaceae	PLR	0.0079515	0.010144	0.433312	0.868464
Class.Synergistia	PLR	-0.00888046	0.0113303	0.433361	0.868464
Species.animalis	SII	0.00899554	0.0114899	0.433872	0.868464
Species.bouchesdurhonensis	PLR	0.00808483	0.0103451	0.434695	0.868464
Family.Christensenellaceae	PLR	-0.00404721	0.00518727	0.435453	0.868464
Species.obeum	PLR	-0.00368101	0.00474064	0.437656	0.868464
Genus.Bifidobacterium	PLR	-0.00250699	0.0032343	0.438454	0.868464
Genus.Alloprevotella	NLR	-0.00431883	0.00557289	0.438546	0.868464
Species.disporicum	NLR	0.00576029	0.00743966	0.438962	0.868464
Family.Enterobacteriaceae	SII	0.00312024	0.00403249	0.439253	0.868464
Genus.Succinivibrio	PLR	0.0115922	0.0149967	0.43972	0.868464
Genus.Bacteroides	PLR	0.00518949	0.00671732	0.439976	0.868464
Genus.Faecalicoccus	PLR	0.0125516	0.0162728	0.440704	0.868464
Genus.Alistipes	SII	0.00489138	0.0063478	0.441155	0.868464
Species.fastidiosa	SII	0.0217884	0.0284019	0.443181	0.868464
Family.Eggerthellaceae	PLR	0.00308702	0.00402925	0.443772	0.868464
Species.obesi	SII	-0.0047734	0.00623065	0.443794	0.868464
Species.thetaiotaomicron	SII	0.00377935	0.00493486	0.443954	0.868464
Family.Veillonellaceae	NLR	0.00273024	0.0035665	0.444146	0.868464
Genus.Faecalitalea	SII	0.00974868	0.0127699	0.445406	0.868464
Species.massiliensis.9	NLR	-0.0117105	0.0153499	0.445708	0.868464
Genus.Catenibacillus	SII	0.00872897	0.0114456	0.445858	0.868464
Family.Peptostreptococcaceae	SII	0.00389934	0.00511413	0.445969	0.868464
Genus.Phascolarctobacterium	PLR	0.00248508	0.00326356	0.446566	0.868464
Family.Barnesiellaceae	NLR	-0.00353643	0.00464573	0.44671	0.868464
Genus.Lachnospiraceae.FCS020.group	SII	-0.00427147	0.00561342	0.446879	0.868464
Species.delbrueckii	NLR	-0.00457742	0.00602077	0.447278	0.868464
Species.microfusus	PLR	0.0130763	0.0172746	0.449254	0.870971
Class.Coriobacteriia	NLR	0.00383003	0.00506839	0.450031	0.870971
Species.bacterium.1	NLR	-0.00281324	0.00372619	0.450438	0.870971
Class.Gammaproteobacteria	NLR	0.00325649	0.00432287	0.451443	0.871452
Genus.Terrisporobacter	NLR	-0.00302171	0.0040168	0.452073	0.871452
Family.Ruminococcaceae	NLR	0.0125315	0.0166761	0.452556	0.871452
Phylum.Euryarchaeota	NLR	-0.00780384	0.0104739	0.456409	0.874232
Species.caccae	NLR	-0.00285592	0.00384092	0.457328	0.874232
Genus.Lachnospira	SII	-0.00392572	0.00527979	0.457337	0.874232
Order.Bacillales	NLR	0.0136107	0.0183058	0.457349	0.874232
Phylum.Euryarchaeota	PLR	0.00713857	0.00962204	0.45833	0.874232
Species.muciniphila	PLR	0.00270324	0.00364375	0.458338	0.874232
Genus.Solobacterium	PLR	-0.00560921	0.00758791	0.459947	0.874232
Genus.Intestinimonas	PLR	-0.00301894	0.00409321	0.460968	0.874232
Class.Actinobacteria	PLR	-0.00261083	0.00354342	0.461416	0.874232
Genus..Eubacterium..hallii.group	SII	0.00567045	0.00769715	0.461487	0.874232
Genus.Adlercreutzia	SII	-0.00480933	0.0065295	0.461572	0.874232
Species.plautii	SII	0.0051977	0.00706031	0.461797	0.874232
Species.obeum	NLR	-0.00379628	0.00516053	0.46213	0.874232
Family.Veillonellaceae	PLR	0.00239888	0.0032765	0.464256	0.876902
Species.longum	PLR	-0.00222678	0.00304511	0.464796	0.876902
Genus.Citrobacter	PLR	0.0100892	0.0138343	0.466002	0.877994
Species.anginosus	NLR	0.0127006	0.0174885	0.467874	0.879217
Species.urinimassiliense	PLR	0.0124752	0.0171793	0.467909	0.879217
Species.funiformis	NLR	-0.0075852	0.0104992	0.470187	0.880257
Species.inulinivorans	PLR	-0.00244004	0.00337858	0.470341	0.880257
Species.bacterium	PLR	-0.00251359	0.00349369	0.472029	0.880257
Species.splanchnicus	SII	-0.0040926	0.00569324	0.472405	0.880257
Genus.Phascolarctobacterium	NLR	-0.00255318	0.00355263	0.472516	0.880257
Species.secunda	SII	0.0118179	0.0164617	0.47299	0.880257
Phylum.Firmicutes	SII	0.0126275	0.0176014	0.473291	0.880257
Genus.Cloacibacillus	SII	-0.0102137	0.0142435	0.4735	0.880257
Species.funiformis	SII	-0.00905704	0.0126742	0.475027	0.881922
Species.fairfieldensis	PLR	-0.0107906	0.0151506	0.4765	0.882029
Order.DTU014	PLR	-0.00930731	0.013088	0.477175	0.882029
Species.intestinihominis	PLR	-0.00555618	0.00785025	0.479258	0.882029
Genus.Victivallis	NLR	-0.00970306	0.0137134	0.479391	0.882029
Species.jalaludinii	NLR	0.00644378	0.00910843	0.479456	0.882029
Species.formigenes	SII	-0.0123795	0.0175045	0.479604	0.882029
Genus.Atopobium	PLR	-0.0122135	0.017273	0.479683	0.882029
Species.formigenes	PLR	-0.00939594	0.0133212	0.480771	0.882029
Species.wadsworthensis	PLR	-0.00338595	0.00481054	0.481689	0.882029
Class.Methanobacteria	NLR	-0.00745888	0.0106008	0.481843	0.882029
Species.equolifaciens	NLR	0.00556895	0.00792044	0.482156	0.882029
Species.parasanguinis	NLR	0.00828738	0.0118002	0.482655	0.882029
Genus.Monoglobus	SII	-0.00511623	0.00730888	0.484095	0.883377
Genus..Eubacterium..brachy.group	NLR	0.00459354	0.00657062	0.484657	0.883377
Species.massiliensis.6	SII	0.014119	0.0203073	0.487053	0.886589
Genus.Lactobacillus	SII	0.00398851	0.00575415	0.48838	0.886873
Genus.UBA1819	NLR	-0.00318523	0.00459631	0.488478	0.886873
Genus..Ruminococcus..gauvreauii.group	NLR	-0.00261955	0.00379459	0.490147	0.888121
Genus.UCG.003	PLR	0.00274939	0.00398532	0.490436	0.888121
Genus.Lachnospiraceae.UCG.003	NLR	0.00617926	0.00897531	0.491321	0.888572
Family.Ruminococcaceae	SII	0.0137604	0.0201317	0.494443	0.893064
Genus.CAG.873	NLR	-0.00484356	0.00710316	0.495473	0.893664
Species.anaerobia	SII	0.00737707	0.0108527	0.496827	0.893664
Species.uniformis	NLR	0.00283006	0.0041685	0.497354	0.893664
Family..Clostridium..methylpentosum.group	NLR	0.0046993	0.00693085	0.497917	0.893664
Genus.CAG.352	PLR	-0.00204027	0.00301325	0.498506	0.893664
Family.Bacteroidaceae	PLR	0.00461348	0.00681528	0.498611	0.893664
Family.Family.XI	NLR	0.00971681	0.0144435	0.501269	0.896396
Species.piger	PLR	0.00854755	0.0127098	0.501418	0.896396
Genus.Negativibacillus	PLR	-0.00279882	0.00419206	0.504518	0.897792
Species.faecis.1	SII	-0.0151688	0.0227439	0.50497	0.897792
Family.Synergistaceae	PLR	-0.00764812	0.0114682	0.504998	0.897792
Species.fermentans	SII	0.00743979	0.011206	0.506907	0.897792
Species.paraputrificum	SII	-0.0084372	0.0127165	0.507178	0.897792
Family.Puniceicoccaceae	NLR	-0.0130348	0.0196987	0.508316	0.897792
Genus.Anaeroplasma	SII	-0.00612274	0.00925603	0.508458	0.897792
Phylum.Synergistota	PLR	-0.00737534	0.0111641	0.509007	0.897792
Genus.Paludicola	SII	-0.00414176	0.00627004	0.50905	0.897792
Species.indistinctus	SII	0.00532893	0.00807172	0.509285	0.897792
Species.parasanguinis	SII	0.00940058	0.0142451	0.509465	0.897792
Species.intestinihominis	NLR	0.00561449	0.0085456	0.511335	0.897792
Phylum.Proteobacteria	PLR	0.00298132	0.00454038	0.51158	0.897792
Genus.Shuttleworthia	SII	-0.00406562	0.0062003	0.512164	0.897792
Genus.Catenisphaera	PLR	-0.00530919	0.00810173	0.512421	0.897792
Order.Pseudomonadales	NLR	0.00845095	0.0129283	0.513477	0.897792
Class.Methanobacteria	PLR	0.00636478	0.00973893	0.513564	0.897792
Genus..Ruminococcus..torques.group	NLR	0.00466222	0.00713708	0.513758	0.897792
Genus.UCG.009	SII	-0.00610985	0.00937401	0.514694	0.897957
Genus.CAG.56	NLR	0.00246687	0.00379106	0.515391	0.897957
Genus..Eubacterium..nodatum.group	NLR	-0.00700645	0.0107904	0.516285	0.897957
Species.finegoldii.1	NLR	0.00466727	0.00720369	0.517204	0.897957
Genus.Agathobacter	PLR	0.00349873	0.00540624	0.517679	0.897957
Order.Enterobacterales	SII	0.00275403	0.00425582	0.517706	0.897957
Species.virosa	SII	-0.00629319	0.00976946	0.519619	0.898986
Genus..Eubacterium..ruminantium.group	SII	-0.00278803	0.0043427	0.521023	0.898986
Species.sobrinus	NLR	-0.00799847	0.0124666	0.521291	0.898986
Genus.Sutterella	SII	-0.00353824	0.00551575	0.521363	0.898986
Species.colihominis	NLR	0.00669662	0.0104642	0.522353	0.898986
Genus.Prevotella_9	PLR	-0.0017836	0.00278778	0.522459	0.898986
Family.Hungateiclostridiaceae	NLR	0.00897387	0.0140377	0.522801	0.898986
Genus.Anaerostipes	PLR	0.00405041	0.00636893	0.524951	0.901574
Order.Synergistales	PLR	-0.00729244	0.0115215	0.52692	0.903274
Species.obesi	NLR	-0.00326473	0.00516191	0.527233	0.903274
Species.putredinis	PLR	-0.0022932	0.0036569	0.530749	0.907545
Species.massiliensis.8	PLR	-0.00750736	0.0119798	0.531024	0.907545
Genus.Parabacteroides	SII	-0.00339726	0.00543539	0.532101	0.907566
Genus.Ligilactobacillus	SII	0.00443562	0.00710074	0.532335	0.907566
Species.finegoldii	NLR	-0.00339506	0.00545585	0.533905	0.908574
Genus.Escherichia.Shigella	SII	0.0023397	0.00376284	0.534226	0.908574
Family.Marinifilaceae	SII	-0.00381101	0.00613952	0.534921	0.90865
Species.urinimassiliense	NLR	-0.011586	0.0187017	0.535723	0.908909
Species.thetaiotaomicron	PLR	0.00231751	0.0037559	0.537358	0.909533
Genus.Lachnospiraceae.UCG.001	SII	-0.00326522	0.00531484	0.539123	0.909533
Species.angulatum	SII	-0.00868205	0.0141395	0.539343	0.909533
Species.parainfluenzae	PLR	0.00585812	0.00955155	0.539812	0.909533
Order.Methanobacteriales	NLR	-0.00680533	0.0111071	0.540218	0.909533
Genus.Lachnospiraceae.ND3007.group	SII	-0.00363616	0.00594136	0.540676	0.909533
Species.evryensis	PLR	-0.00918449	0.0150164	0.540928	0.909533
Phylum.Cyanobacteria	SII	0.00515615	0.00845307	0.542023	0.909533
Genus.Victivallis	SII	-0.0100797	0.0165554	0.54277	0.909533
Phylum.Desulfobacterota	SII	-0.00386267	0.00635164	0.543239	0.909533
Species.faecis.1	NLR	-0.0114467	0.0188416	0.543648	0.909533
Phylum.Synergistota	SII	-0.00889307	0.0146705	0.544534	0.909533
Species.massiliensis.2	NLR	0.00455427	0.00751882	0.544846	0.909533
Species.finegoldii	PLR	-0.003029	0.00501215	0.545765	0.909533
Family.Eggerthellaceae	NLR	0.00265034	0.00438649	0.54585	0.909533
Species.massiliensis.5	PLR	0.00625234	0.0104537	0.549913	0.913119
Genus.Enterobacter	NLR	0.0083173	0.0139278	0.550531	0.913119
Genus.Anaerosporobacter	SII	-0.00911281	0.0152624	0.550597	0.913119
Genus.UC5.1.2E3	NLR	0.00404313	0.00677185	0.550615	0.913119
Genus.Enterobacter	SII	0.0100052	0.016813	0.551925	0.913408
Genus.Barnesiella	PLR	-0.00228046	0.0038338	0.552096	0.913408
Genus.Terrisporobacter	SII	-0.00287433	0.00484946	0.553514	0.914671
Species.stercoris	NLR	0.00287003	0.00485912	0.554894	0.914976
Family.Acholeplasmataceae	PLR	-0.00449773	0.00761707	0.555007	0.914976
Order.Burkholderiales	SII	0.00334323	0.00571583	0.558746	0.916884
Species.fermentans	PLR	0.0049797	0.00852837	0.559426	0.916884
Class.Saccharimonadia	PLR	-0.00425373	0.00730436	0.560464	0.916884
Genus.Paraprevotella	PLR	-0.00200662	0.00345432	0.561442	0.916884
Species.vadensis	PLR	-0.0134699	0.0232197	0.561977	0.916884
Genus.Haemophilus	SII	-0.00431093	0.0074325	0.562043	0.916884
Species.biformis	SII	0.00541293	0.00937396	0.563775	0.916884
Genus.Oribacterium	PLR	-0.00497265	0.00861948	0.564135	0.916884
Species.clarus	NLR	0.00361418	0.00626676	0.564262	0.916884
Genus.Shuttleworthia	PLR	-0.00272126	0.00471875	0.564282	0.916884
Species.vulgatus	PLR	0.00195724	0.00341806	0.567038	0.916884
Species.rubiinfantis	NLR	-0.00785758	0.0137579	0.568042	0.916884
Species.longum	NLR	-0.00189056	0.00331507	0.568613	0.916884
Genus..Eubacterium..nodatum.group	SII	-0.00742524	0.0130264	0.568801	0.916884
Family.Coriobacteriaceae	NLR	0.00272464	0.00479556	0.570059	0.916884
Species.pleomorphus	PLR	0.00984484	0.0173543	0.570653	0.916884
Species.massiliensis.2	SII	0.0051394	0.00907663	0.571373	0.916884
Genus.Phocea	NLR	-0.0069978	0.0124096	0.572953	0.916884
Species.fragilis	PLR	-0.00244203	0.00433429	0.57328	0.916884
Genus.Finegoldia	NLR	0.010648	0.0189084	0.573473	0.916884
Species.biformis	NLR	0.0043681	0.00776538	0.573899	0.916884
Genus.Anaerofilum	PLR	-0.00575073	0.0102343	0.574309	0.916884
Species.angulatum	NLR	-0.00657893	0.0117134	0.574481	0.916884
Species.bacterium.1	SII	-0.00252414	0.00449869	0.574872	0.916884
Genus.Alloscardovia	SII	0.0120038	0.021402	0.575015	0.916884
Species.bacterium.1	PLR	-0.00191956	0.00342357	0.575138	0.916884
Species.filiformis	PLR	-0.00501544	0.00894652	0.575199	0.916884
Genus.Tuzzerella	PLR	-0.00333205	0.00594709	0.575417	0.916884
Family..Clostridium..methylpentosum.group	PLR	-0.0035464	0.00636761	0.577695	0.916884
Family.Pseudomonadaceae	PLR	-0.00668149	0.0119991	0.577773	0.916884
Family.Veillonellaceae	SII	0.0023912	0.00430595	0.578802	0.916884
Genus.Actinomyces	PLR	0.00681454	0.0122751	0.578919	0.916884
Genus.Methanobrevibacter	SII	-0.00675443	0.0121724	0.579093	0.916884
Family.Tannerellaceae	NLR	-0.00274137	0.00495279	0.580049	0.916884
Genus.Megamonas	NLR	-0.00547392	0.00989304	0.58018	0.916884
Genus.Senegalimassilia	SII	-0.00319288	0.00577214	0.580286	0.916884
Order.Acholeplasmatales	PLR	-0.00425261	0.00769088	0.580431	0.916884
Order.Opitutales	SII	0.0127543	0.0231286	0.581451	0.917458
Genus.CAG.56	PLR	0.00190497	0.00348294	0.584544	0.918541
Class.Gammaproteobacteria	SII	0.00285102	0.00521912	0.58501	0.918541
Family.Monoglobaceae	SII	-0.00410221	0.0075103	0.585047	0.918541
Species.disporicum	SII	0.00487877	0.00898227	0.587148	0.918541
Species.mutans	SII	-0.00507781	0.00934982	0.587192	0.918541
Genus.Incertae.Sedis	PLR	-0.00376756	0.00694485	0.587601	0.918541
Species.provencensis	PLR	0.00821757	0.0151494	0.587644	0.918541
Species.bacterium.2	SII	0.00328033	0.00606115	0.58849	0.918541
Genus.Mitsuokella	SII	0.0053572	0.00990458	0.588714	0.918541
Genus.Senegalimassilia	NLR	-0.00258239	0.00478162	0.589276	0.918541
Order.Saccharimonadales	NLR	0.00429199	0.00795237	0.58952	0.918541
Genus.Dielma	PLR	0.0100737	0.0187394	0.590998	0.918541
Species.mucilaginosa	PLR	0.0101376	0.0188649	0.591131	0.918541
Class.Clostridia	PLR	-0.00822322	0.0153109	0.591335	0.918541
Genus.FD2005	SII	0.00603534	0.0113318	0.59443	0.920304
Genus.Alloprevotella	SII	-0.00357496	0.00672847	0.595321	0.920304
Genus.Cloacibacillus	PLR	-0.00574258	0.0108408	0.596429	0.920304
Genus.Catenisphaera	NLR	0.00466911	0.00881972	0.596654	0.920304
Species.anaerobia	NLR	0.0047554	0.00899109	0.596996	0.920304
Genus.Christensenellaceae.R.7.group	PLR	-0.00235752	0.00445864	0.597099	0.920304
Genus.Phocea	PLR	-0.0060195	0.0114005	0.597619	0.920304
Species.bicirculans	NLR	-0.00184128	0.00348839	0.597737	0.920304
Species.putredinis	NLR	-0.00209025	0.00398092	0.599657	0.92087
Species.hominis	NLR	0.00202999	0.00387538	0.600526	0.92087
Order.Pseudomonadales	PLR	-0.00621604	0.0118778	0.600861	0.92087
Class.Desulfovibrionia	SII	-0.00317339	0.00607267	0.601394	0.92087
Species.clarus	SII	0.00394357	0.00756521	0.602293	0.92087
Genus.Anaeroplasma	NLR	-0.00398589	0.00766828	0.603329	0.92087
Genus.Prevotella_7	SII	0.00391722	0.00753947	0.603488	0.92087
Genus.Frisingicoccus	NLR	0.00402464	0.00776695	0.604455	0.92087
Order.Veillonellales.Selenomonadales	SII	0.00223487	0.00433182	0.606029	0.92087
Family.Saccharimonadaceae	PLR	-0.003795	0.00735643	0.606059	0.92087
Genus.UCG.002	PLR	-0.00230607	0.00447393	0.606359	0.92087
Species.plebeius	PLR	0.00224449	0.00435448	0.606361	0.92087
Family.Acholeplasmataceae	SII	-0.00514438	0.0100096	0.607407	0.92087
Species.ndongoniae	PLR	-0.00626809	0.0122097	0.607811	0.92087
Species.jalaludinii	PLR	-0.004288	0.00836862	0.608495	0.92087
Phylum.Euryarchaeota	SII	-0.00646588	0.0126456	0.609248	0.92087
Genus..Eubacterium..hallii.group	NLR	0.00326024	0.00637718	0.609303	0.92087
Genus.Fournierella	PLR	-0.0029174	0.00572942	0.610732	0.921172
Species.succinatutens	SII	-0.00355983	0.00699282	0.61082	0.921172
Species.justesenii	PLR	-0.00933589	0.0184065	0.612125	0.922145
Phylum.Patescibacteria	PLR	-0.00365016	0.00723494	0.614012	0.923993
Order.Burkholderiales	PLR	-0.00217964	0.00435003	0.61644	0.925126
Species.prausnitzii	SII	-0.00363277	0.00725642	0.616747	0.925126
Genus.Paraprevotella	SII	-0.00227249	0.00453931	0.616751	0.925126
Species.senegalensis	SII	-0.00579259	0.0116835	0.620154	0.925613
Family.Coriobacteriales.Incertae.Sedis	NLR	-0.00229702	0.00463475	0.620283	0.925613
Species.ndongoniae	NLR	0.00656134	0.0132909	0.621651	0.925613
Species.distasonis	PLR	-0.00196163	0.00397708	0.621959	0.925613
Species.rubiinfantis	SII	-0.00818815	0.0166087	0.622121	0.925613
Species.porcorum	PLR	-0.00681536	0.0138382	0.622476	0.925613
Class.Negativicutes	NLR	-0.00212658	0.0043365	0.623969	0.925613
Family.Anaerofustaceae	PLR	-0.00540207	0.0110684	0.625616	0.925613
Genus.Lachnospiraceae.UCG.004	SII	-0.00251303	0.00516167	0.626465	0.925613
Species.coprophilus	SII	0.00588929	0.0121261	0.62731	0.925613
Species.massiliensis.1	PLR	0.00163927	0.00338312	0.628111	0.925613
Family.Victivallaceae	PLR	0.00564895	0.0116685	0.628411	0.925613
Genus.Catenibacillus	NLR	0.00458688	0.00948311	0.628716	0.925613
Species.bartlettii	NLR	-0.00162922	0.00338639	0.630548	0.925613
Genus.Rothia	PLR	0.00822979	0.0171163	0.630756	0.925613
Family.Erysipelatoclostridiaceae	SII	-0.002829	0.0058898	0.631108	0.925613
Genus.Lachnospiraceae.UCG.009	NLR	0.00508662	0.0105927	0.631194	0.925613
Genus.Colidextribacter	PLR	-0.00214852	0.00447699	0.631404	0.925613
Genus.Candidatus.Soleaferrea	NLR	0.00381305	0.00796238	0.63213	0.925613
Genus.Alloprevotella	PLR	-0.00245073	0.0051206	0.63233	0.925613
Order.Saccharimonadales	PLR	-0.00349551	0.00730579	0.632433	0.925613
Genus.Anaerotruncus	PLR	0.00324744	0.00679675	0.632906	0.925613
Species.copri	SII	-0.00273823	0.00577475	0.635485	0.925613
Genus.Bilophila	NLR	-0.00291955	0.00617496	0.63646	0.925613
Genus.Negativibacillus	SII	0.00260405	0.00550916	0.63655	0.925613
Order.Peptococcales	NLR	0.00251144	0.00531345	0.636565	0.925613
Class.Synergistia	SII	-0.00701445	0.0148915	0.637719	0.925613
Class.Bacilli	PLR	0.00357335	0.00759282	0.638017	0.925613
Species.eutactus	PLR	-0.00143492	0.00305502	0.638681	0.925613
Order.Clostridia.vadinBB60.group	PLR	-0.00260676	0.00559638	0.641468	0.925613
Family.Pasteurellaceae	SII	-0.00372675	0.00800461	0.641624	0.925613
Genus.Parasutterella	NLR	0.00227955	0.00489664	0.641654	0.925613
Species.coprocola	PLR	-0.00193695	0.00416157	0.641724	0.925613
Genus.Anaeroplasma	PLR	-0.00327005	0.00704477	0.642622	0.925613
Order.Bacteroidales	PLR	0.00361389	0.00778847	0.642749	0.925613
Species.luti	SII	0.0050568	0.0109223	0.643484	0.925613
Species.mutans	NLR	0.00358292	0.00774563	0.643775	0.925613
Family.Desulfovibrionaceae	SII	-0.00267218	0.00577933	0.643922	0.925613
Genus.Defluviitaleaceae.UCG.011	NLR	-0.00272174	0.00589051	0.644146	0.925613
Genus.Enterobacter	PLR	-0.00590717	0.0127959	0.644439	0.925613
Order.Oscillospirales	NLR	0.00901772	0.0195556	0.644807	0.925613
Genus.Enterorhabdus	PLR	-0.00238048	0.00516342	0.644883	0.925613
Genus.Intestinibacter	NLR	-0.00155514	0.00338927	0.646452	0.926912
Species.vadensis	SII	-0.0139416	0.0305136	0.647847	0.927028
Genus.Bilophila	SII	0.00340394	0.00745422	0.648029	0.927028
Phylum.Bacteroidota	PLR	0.00371135	0.00818878	0.650489	0.927028
Family.Succinivibrionaceae	PLR	0.00676782	0.0149568	0.651017	0.927028
Species.caccae	SII	-0.00209247	0.00463744	0.651938	0.927028
Species.johnsonii	PLR	-0.00383504	0.00850106	0.652001	0.927028
Class.Saccharimonadia	NLR	0.00358215	0.00795163	0.652457	0.927028
Phylum.Actinobacteriota	PLR	0.0026605	0.00590888	0.652628	0.927028
Species.bicirculans	PLR	-0.00144251	0.00320478	0.652731	0.927028
Genus.Catenibacillus	PLR	-0.0039117	0.00871194	0.653529	0.927028
Species.johnsonii	NLR	0.00414427	0.00925374	0.654364	0.927028
Phylum.Actinobacteriota	NLR	-0.00287946	0.00643205	0.65449	0.927028
Genus.Collinsella	NLR	0.0019755	0.00443486	0.656095	0.928362
Order.Veillonellales.Selenomonadales	PLR	0.00145958	0.00329669	0.658053	0.93019
Species.ihumii	NLR	0.00467609	0.0106534	0.660812	0.933146
Species.pectinoschiza	PLR	-0.00168467	0.00385053	0.661834	0.933647
Order.Saccharimonadales	SII	0.00417038	0.00960028	0.664094	0.935891
Class.Negativicutes	SII	-0.00223928	0.005235	0.668928	0.941648
Family.Synergistaceae	SII	-0.00643054	0.0150718	0.669721	0.941648
Family.Acidaminococcaceae	NLR	-0.00159985	0.00376208	0.670745	0.941648
Genus..Eubacterium..siraeum.group	PLR	-0.00154305	0.00363775	0.671532	0.941648
Genus.Lachnospiraceae.UCG.001	PLR	-0.00170931	0.00404508	0.672706	0.941648
Species.histaminiformans	PLR	0.00605653	0.0143494	0.673063	0.941648
Family.Selenomonadaceae	NLR	0.00298157	0.00707497	0.673538	0.941648
Genus.Lachnospiraceae.UCG.009	PLR	-0.00410067	0.00973141	0.673568	0.941648
Genus.Oscillibacter	PLR	-0.001813	0.00431499	0.674459	0.941952
Genus..Eubacterium..eligens.group	NLR	0.00168275	0.00401738	0.675407	0.942334
Family.Lactobacillaceae	PLR	0.0015992	0.0038434	0.677436	0.944223
Species.fairfieldensis	SII	0.00825882	0.0199119	0.678404	0.944403
Species.butyriciproducens	NLR	-0.00453583	0.0109543	0.678916	0.944403
Species.bifidum	SII	0.0032242	0.00781141	0.679877	0.944464
Genus.Barnesiella	NLR	-0.00172022	0.00417363	0.680311	0.944464
Genus.TM7x	PLR	-0.00284112	0.00694196	0.682434	0.946088
Phylum.Patescibacteria	NLR	0.00321904	0.00787586	0.682835	0.946088
Order.Flavobacteriales	PLR	0.00415626	0.0102839	0.68619	0.949092
Genus.Pediococcus	PLR	0.0059583	0.0147628	0.686594	0.949092
Genus.Lachnospiraceae.AC2044.group	SII	-0.00249859	0.00623194	0.688558	0.949092
Genus.HT002	PLR	0.00666535	0.0166431	0.688886	0.949092
Genus.Family.XIII.UCG.001	NLR	-0.00189982	0.00475223	0.689412	0.949092
Species.wadsworthia	NLR	-0.00253719	0.00634868	0.68951	0.949092
Genus.Anaerofilum	NLR	-0.00444086	0.0111413	0.69028	0.949092
Species.bacterium.2	NLR	0.00199869	0.00502135	0.69069	0.949092
Species.johnsonii	SII	0.00441309	0.011171	0.692894	0.949092
Species.finegoldii.1	PLR	-0.00261441	0.00661868	0.692927	0.949092
Genus.Leuconostoc	SII	0.0073741	0.0187342	0.693951	0.949092
Class.Methanobacteria	SII	-0.00503709	0.0127991	0.694001	0.949092
Species.ovatus	SII	0.00262542	0.00667298	0.694081	0.949092
Genus.Caproiciproducens	NLR	0.00395285	0.0100746	0.694882	0.949092
Genus.Veillonella	SII	0.00274278	0.00699788	0.695186	0.949092
Genus.Blautia	PLR	0.00385232	0.00991511	0.69771	0.950994
Genus.Pseudomonas	PLR	-0.00455518	0.0117336	0.69794	0.950994
Family.Flavobacteriaceae	PLR	0.00393076	0.010181	0.699516	0.952214
Genus.Roseburia	NLR	-0.00278451	0.00726358	0.701543	0.952535
Species.indistinctus	NLR	0.0025623	0.00668755	0.701696	0.952535
Species.massiliensis.1	SII	-0.00170112	0.00444576	0.702071	0.952535
Species.justesenii	SII	-0.00921909	0.0241882	0.703183	0.952535
Species.ndongoniae	SII	-0.00610508	0.0160451	0.703661	0.952535
Genus.Megamonas	SII	-0.00452823	0.0119435	0.704668	0.952535
Class.Incertae.Sedis	NLR	-0.00516306	0.0136475	0.705279	0.952535
Species.vulgatus	SII	0.00169451	0.00449189	0.70608	0.952535
Family.Methanobacteriaceae	SII	-0.00502627	0.0133328	0.706268	0.952535
Genus.Mogibacterium	PLR	0.00304657	0.00809001	0.706566	0.952535
Species.longicatena	SII	-0.00195695	0.00523995	0.708883	0.953885
Genus.CAG.352	SII	-0.001475	0.00396018	0.709635	0.953885
Genus.Monoglobus	NLR	-0.00225343	0.00605572	0.709888	0.953885
Species.minuta	NLR	0.0071049	0.0191594	0.710845	0.953885
Order.Oscillospirales	SII	0.0087502	0.0236076	0.710979	0.953885
Family.Bacillaceae	SII	0.0082746	0.0224078	0.712006	0.953968
Species.wadsworthia	SII	0.00282069	0.00766397	0.71292	0.953968
Family.Hafniaceae	NLR	0.00485106	0.0131887	0.713088	0.953968
Class.Bacteroidia	PLR	0.00293863	0.00804909	0.715126	0.955034
Genus.Shuttleworthia	NLR	-0.00187131	0.00513706	0.715732	0.955034
Order.Monoglobales	SII	-0.00276926	0.00762536	0.716562	0.955034
Genus.Lachnospiraceae.UCG.009	SII	0.00464311	0.0127877	0.716617	0.955034
Species.senegalensis	PLR	0.00321723	0.00889183	0.717567	0.955221
Family.vadinBE97	NLR	-0.006775	0.0187635	0.718124	0.955221
Species.finegoldii.1	SII	-0.00313026	0.00869731	0.718992	0.955467
Genus..Ruminococcus..torques.group	SII	0.00307958	0.00861692	0.72088	0.957065
Genus.Desulfovibrio	SII	-0.00190498	0.00539476	0.724077	0.959016
Species.secundus	SII	0.00455915	0.0129574	0.725022	0.959016
Species.fastidiosa	PLR	0.00759124	0.0216194	0.725567	0.959016
Order.Actinomycetales	PLR	0.00426447	0.0121463	0.725595	0.959016
Genus.Victivallis	PLR	-0.00442087	0.0126005	0.725779	0.959016
Genus.Flavonifractor	PLR	-0.00169492	0.00484883	0.726752	0.959395
Species.massiliensis.3	PLR	-0.00187074	0.00536689	0.727488	0.959461
Class.Negativicutes	PLR	0.00137265	0.00398404	0.730517	0.960855
Species.champanellensis	SII	0.00241864	0.00706245	0.732076	0.960855
Family.Peptococcaceae	NLR	0.00179802	0.00528731	0.733883	0.960855
Class.Lentisphaeria	SII	-0.00491373	0.0145717	0.736032	0.960855
Species.piger	SII	0.0056316	0.0167041	0.736086	0.960855
Genus.Paludicola	PLR	-0.0016044	0.00477238	0.736805	0.960855
Genus.Lachnoclostridium	PLR	0.00165602	0.00493524	0.737284	0.960855
Family.Rikenellaceae	NLR	0.00186558	0.00556522	0.737532	0.960855
Species.angulatum	PLR	-0.00360532	0.0107619	0.737691	0.960855
Species.edouardi	SII	-0.00160851	0.00482686	0.739025	0.960855
Genus.Megasphaera	NLR	0.00293166	0.00880579	0.739263	0.960855
Genus.Anaerofustis	PLR	-0.00348676	0.0104829	0.739499	0.960855
Species.evryensis	NLR	0.0054311	0.0163482	0.7398	0.960855
Genus.Marvinbryantia	NLR	0.00140516	0.00423155	0.739911	0.960855
Genus.Dorea	NLR	-0.00231731	0.00698025	0.739975	0.960855
Family.Pseudomonadaceae	NLR	0.00433523	0.0130629	0.740056	0.960855
Species.aerofaciens	NLR	0.00155005	0.00469426	0.74132	0.960855
Genus.Odoribacter	NLR	0.00155139	0.00470537	0.741693	0.960855
Order.Desulfovibrionales	SII	-0.00192951	0.0058561	0.741859	0.960855
Family.Peptococcaceae	SII	-0.00209722	0.00638265	0.742544	0.960855
Family.Saccharimonadaceae	NLR	0.00261585	0.00800841	0.744013	0.960855
Order.Izemoplasmatales	PLR	-0.0028351	0.00868096	0.74405	0.960855
Genus.Escherichia.Shigella	PLR	-0.000933032	0.00286399	0.744661	0.960855
Genus.Olsenella	SII	0.00319923	0.00987601	0.746054	0.960855
Order.Acidaminococcales	NLR	-0.00122044	0.00377468	0.746521	0.960855
Species.massiliensis.8	SII	-0.00508845	0.0157442	0.746618	0.960855
Genus.Holdemania	NLR	0.00233402	0.00724562	0.747425	0.960855
Genus.Oribacterium	NLR	-0.00301825	0.00938374	0.74779	0.960855
Genus.Olsenella	PLR	0.00239562	0.00751579	0.749989	0.9616
Genus.Romboutsia	SII	-0.00146553	0.00460257	0.750238	0.9616
Species.eggerthii	SII	0.00165766	0.00521017	0.750433	0.9616
Species.putredinis	SII	-0.00152275	0.00480604	0.751432	0.961634
Family.Enterobacteriaceae	PLR	-0.00097082	0.00306957	0.751864	0.961634
Family.Actinomycetaceae	PLR	0.00392484	0.0124439	0.752524	0.961634
Family.Acholeplasmataceae	NLR	-0.00259654	0.00829254	0.754259	0.962472
Species.bifidum	PLR	0.0018591	0.00594481	0.754556	0.962472
Genus.Butyricimonas	NLR	-0.00179431	0.00578955	0.756687	0.962878
Genus.Phascolarctobacterium	SII	-0.00132657	0.00428952	0.757193	0.962878
Family.Defluviitaleaceae	NLR	-0.00202089	0.00653544	0.757221	0.962878
Family.Hydrogenoanaerobacterium	SII	0.00408711	0.013254	0.757869	0.962878
Genus.Family.XIII.AD3011.group	PLR	0.00185258	0.0060192	0.758318	0.962878
Genus.NK4A214.group	PLR	0.00129347	0.00422593	0.759609	0.963643
Genus.Sanguibacteroides	PLR	-0.00519251	0.0171279	0.761833	0.965587
Genus.Ruminiclostridium	NLR	0.00402234	0.0133279	0.762871	0.966026
Species.crossotus	NLR	-0.00127607	0.00424916	0.764005	0.966588
Species.anginosus	PLR	-0.00476415	0.0160697	0.766937	0.967252
Species.tanakaei	SII	0.00501331	0.0169258	0.767146	0.967252
Family.UCG.011	NLR	-0.0026845	0.00908274	0.767629	0.967252
Genus.Ligilactobacillus	PLR	-0.00159648	0.0054046	0.767757	0.967252
Species.tertium	PLR	-0.00417843	0.0141599	0.76799	0.967252
Species.timonensis	SII	-0.00587158	0.0200767	0.77	0.967964
Family.Bacillaceae	NLR	0.00541097	0.018563	0.770737	0.967964
Genus.Olsenella	NLR	-0.00238128	0.00818129	0.771064	0.967964
Genus.Sanguibacteroides	SII	0.00654137	0.0225068	0.77139	0.967964
Family.Sutterellaceae	NLR	-0.00134266	0.00463276	0.772017	0.967964
Species.scindens	NLR	0.00655179	0.0227144	0.77307	0.968416
Species.tayi	NLR	0.00233967	0.00817831	0.774876	0.969584
Genus.UCG.007	NLR	0.00233226	0.00820013	0.776152	0.969584
Genus.Lachnospiraceae.UCG.003	SII	0.00307389	0.0108368	0.776738	0.969584
Genus.Pygmaiobacter	SII	-0.00433663	0.0154381	0.778844	0.969584
Class.Gammaproteobacteria	PLR	-0.00111276	0.00397227	0.779437	0.969584
Family.vadinBE97	SII	-0.00626041	0.0226512	0.782313	0.969584
Order.Eubacteriales	PLR	0.00249271	0.00904291	0.782873	0.969584
Genus..Eubacterium..ventriosum.group	PLR	0.00128214	0.00466658	0.783568	0.969584
Family.Acidaminococcaceae	PLR	0.000949547	0.00345627	0.783581	0.969584
Species.magna	NLR	0.00582109	0.0212299	0.783995	0.969584
Species.merdae	NLR	0.00109713	0.0040079	0.784342	0.969584
Family.Victivallaceae	SII	0.00416239	0.0153341	0.786106	0.969584
Genus.Candidatus.Soleaferrea	PLR	0.00198525	0.00731534	0.786155	0.969584
Species.parainfluenzae	NLR	0.00281014	0.0103989	0.787037	0.969584
Species.callidus	SII	-0.00181241	0.00671033	0.787147	0.969584
Genus.Lactiplantibacillus	PLR	-0.00350243	0.0129934	0.78756	0.969584
Species.bartlettii	SII	-0.00110054	0.00408825	0.787836	0.969584
Order.Acidaminococcales	PLR	0.000933233	0.00346772	0.787895	0.969584
Species.stercoris	SII	0.00157739	0.00586657	0.788081	0.969584
Genus.Incertae.Sedis	SII	-0.00245297	0.00912685	0.788168	0.969584
Species.sedimentorum	SII	-0.00223946	0.00836825	0.789053	0.969584
Genus.Defluviitaleaceae.UCG.011	PLR	0.00144681	0.0054118	0.789261	0.969584
Genus.Lachnospiraceae.ND3007.group	PLR	-0.00120125	0.00452217	0.790577	0.970348
Species.parainfluenzae	SII	-0.00331915	0.0125531	0.791521	0.970655
Genus.Lachnospiraceae.NK4B4.group	NLR	0.00301978	0.0116328	0.795234	0.974354
Genus.Faecalibacterium	NLR	-0.00186384	0.00728082	0.798011	0.976149
Genus.CAG.352	NLR	0.000839066	0.0032807	0.798192	0.976149
Genus.Holdemania	SII	-0.00223024	0.00874679	0.798794	0.976149
Genus.Slackia	PLR	-0.00149676	0.00603945	0.804318	0.98085
Family.Tannerellaceae	SII	-0.00148078	0.00597957	0.804466	0.98085
Order.Acholeplasmatales	SII	-0.00249933	0.0101074	0.804746	0.98085
Species.edouardi	NLR	-0.000980924	0.00399863	0.806265	0.981258
Genus.Pygmaiobacter	NLR	0.00311792	0.0127889	0.807438	0.981258
Genus.Howardella	PLR	-0.00106843	0.00440667	0.808477	0.981258
Family.Coriobacteriales.Incertae.Sedis	PLR	0.00102743	0.00425819	0.809386	0.981258
Family.Coriobacteriales.Incertae.Sedis	SII	-0.00134984	0.00559542	0.80942	0.981258
Species.vulgatus	NLR	0.000889508	0.0037212	0.811127	0.981258
Family.Desulfovibrionaceae	NLR	-0.00114128	0.00478794	0.811648	0.981258
Class.Lentisphaeria	NLR	-0.00285444	0.0120714	0.813124	0.981258
Order.DTU014	NLR	-0.00335385	0.0142501	0.813983	0.981258
Species.ovatus	PLR	-0.00119318	0.00507848	0.814299	0.981258
Species.isoflavoniconvertens	PLR	-0.00142392	0.00613519	0.816517	0.981258
Species.mitsuokai	PLR	0.001942	0.0084217	0.817678	0.981258
Genus.Anaerosporobacter	NLR	-0.00291567	0.0126452	0.817694	0.981258
Genus.Peptococcus	SII	-0.00135391	0.00590283	0.818633	0.981258
Genus.Frisingicoccus	SII	0.00214284	0.00937699	0.81929	0.981258
Genus.Sanguibacteroides	NLR	0.0042288	0.0186448	0.820621	0.981258
Species.bromii	SII	0.000812237	0.00358684	0.8209	0.981258
Species.urinimassiliense	SII	0.00510927	0.0225799	0.821035	0.981258
Species.merdae	SII	0.00109462	0.00483823	0.82106	0.981258
Genus.Catenisphaera	SII	-0.00240258	0.0106481	0.821533	0.981258
Genus.Ruminococcus	PLR	0.00105889	0.00470847	0.822113	0.981258
Family.Erysipelatoclostridiaceae	NLR	-0.00109455	0.00487951	0.822559	0.981258
Phylum.Firmicutes	PLR	-0.00300505	0.0133981	0.82258	0.981258
Family.Butyricicoccaceae	SII	-0.00168367	0.00751275	0.82272	0.981258
Species.excrementihominis	NLR	0.00149524	0.006731	0.82425	0.981258
Genus.Marvinbryantia	PLR	-0.000863454	0.0038875	0.824275	0.981258
Genus.Odoribacter	SII	-0.00126007	0.0056803	0.824492	0.981258
Species.formigenes	NLR	-0.00319559	0.014504	0.825665	0.981258
Family.Ethanoligenenaceae	NLR	0.00347537	0.0158313	0.826288	0.981258
Genus.Howardella	NLR	-0.00105281	0.00479685	0.826323	0.981258
Species.piger	NLR	-0.00302371	0.013838	0.82708	0.981258
Species.hadrus	NLR	0.00141037	0.00648681	0.827926	0.981258
Phylum.Desulfobacterota	NLR	-0.00114204	0.00526252	0.828244	0.981258
Family.Muribaculaceae	SII	0.0011432	0.00530511	0.829431	0.981832
Genus.Butyrivibrio	NLR	-0.000919233	0.00430216	0.830851	0.982682
Species.mayombei	PLR	0.00338636	0.0161668	0.834131	0.985083
Genus.Dialister	SII	-0.000847128	0.00405162	0.834427	0.985083
Genus.GCA.900066755	PLR	0.00328425	0.0157628	0.834996	0.985083
Species.scindens	SII	0.00564084	0.0274205	0.837056	0.98601
Species.stercoris	PLR	0.000917666	0.00446461	0.837192	0.98601
Order.Enterobacterales	PLR	-0.000661456	0.00323936	0.838246	0.986392
Genus.Lachnospiraceae.UCG.003	PLR	0.00167623	0.00824715	0.838982	0.986392
Species.mitsuokai	SII	-0.00224006	0.0110665	0.839633	0.986392
Genus.Butyrivibrio	PLR	0.00079145	0.00395225	0.841325	0.987313
Species.colihominis	PLR	-0.00191922	0.00961491	0.841829	0.987313
Species.massiliensis.6	PLR	0.0029597	0.0154577	0.848196	0.989599
Order.Micrococcales	PLR	0.00296969	0.0155215	0.848309	0.989599
Genus.Acetanaerobacterium	SII	-0.00372177	0.0194852	0.848562	0.989599
Family.Peptostreptococcaceae	NLR	-0.000808358	0.00423769	0.848758	0.989599
Genus.Leuconostoc	PLR	0.00271962	0.0142579	0.848765	0.989599
Genus.Marvinbryantia	SII	0.00097271	0.00510835	0.849023	0.989599
Species.equolifaciens	SII	-0.00181663	0.0095635	0.849385	0.989599
Family.Tannerellaceae	PLR	-0.000864078	0.00455059	0.849441	0.989599
Species.inops	PLR	-0.000771933	0.00411035	0.851071	0.990672
Species.intestinalis	NLR	0.000677652	0.00365667	0.853017	0.99148
Species.inops	NLR	-0.000828222	0.00447427	0.853184	0.99148
Class.Desulfovibrionia	NLR	-0.000923437	0.00503117	0.85441	0.991498
Species.longum	SII	-0.000733563	0.00400242	0.854617	0.991498
Species.vadensis	NLR	-0.00457636	0.0252795	0.856381	0.991693
Family.Monoglobaceae	NLR	-0.00112402	0.00622232	0.856686	0.991693
Family.Saccharimonadaceae	SII	0.00173158	0.0096678	0.857891	0.991693
Genus.Oscillospira	NLR	-0.000949709	0.00531901	0.858328	0.991693
Order.Peptococcales	SII	-0.00114442	0.00641482	0.858444	0.991693
Family.Marinifilaceae	NLR	0.000903636	0.00508686	0.859042	0.991693
Class.Alphaproteobacteria	NLR	-0.000925823	0.00529707	0.861289	0.992032
Order.Rhodospirillales	SII	0.00106128	0.00616076	0.863266	0.992032
Genus.Defluviitaleaceae.UCG.011	SII	-0.00121706	0.00711146	0.86415	0.992032
Family.Muribaculaceae	NLR	0.000751959	0.00439474	0.864178	0.992032
Species.sanguinis	PLR	-0.000631461	0.00370472	0.864694	0.992032
Genus..Bacteroides..pectinophilus.group	PLR	-0.00140208	0.00824413	0.86499	0.992032
Species.intestinalis	SII	-0.000750016	0.00441419	0.865116	0.992032
Family.Defluviitaleaceae	PLR	0.00101526	0.00600408	0.865758	0.992032
Species.hominis	SII	0.000782599	0.00467879	0.867197	0.992032
Genus.Acetanaerobacterium	NLR	-0.00266171	0.0161415	0.869058	0.992032
Genus.Lachnospiraceae.NK4B4.group	SII	0.00231306	0.014043	0.869204	0.992032
Genus.Intestinibacter	SII	-0.000670867	0.00409178	0.869801	0.992032
Species.copri	PLR	-0.000715844	0.00439512	0.870653	0.992032
Family.Hungateiclostridiaceae	PLR	-0.00208805	0.0128985	0.871432	0.992032
Genus.Erysipelatoclostridium	PLR	0.00071436	0.00442305	0.871727	0.992032
Species.jalaludinii	SII	-0.00177138	0.010998	0.872077	0.992032
Genus..Ruminococcus..gauvreauii.group	SII	-0.000728095	0.00458175	0.873771	0.992032
Genus.Granulicatella	PLR	0.0020243	0.0127448	0.873833	0.992032
Genus.FD2005	PLR	0.00133691	0.00862477	0.876848	0.992032
Order.Opitutales	NLR	-0.00295311	0.0191623	0.877555	0.992032
Genus.Dorea	SII	0.00128512	0.00842665	0.878819	0.992032
Species.paraputrificum	NLR	0.0016046	0.0105365	0.878991	0.992032
Family.Micrococcaceae	PLR	0.00245343	0.0161445	0.879245	0.992032
Species.intestinalis.2	PLR	0.00104783	0.00691724	0.879628	0.992032
Family.Hafniaceae	SII	0.00240157	0.0159217	0.880137	0.992032
Genus.Peptococcus	NLR	0.000737558	0.00488993	0.88014	0.992032
Genus.FD2005	NLR	0.00140108	0.0093884	0.881399	0.992032
Class.Saccharimonadia	SII	0.00142509	0.00959978	0.882019	0.992032
Family.Sutterellaceae	SII	0.000828081	0.00559266	0.882322	0.992032
Species.crossotus	PLR	0.000575983	0.00390369	0.88273	0.992032
Species.secunda	PLR	0.00184277	0.0125308	0.883116	0.992032
Genus.Phocea	SII	0.00219797	0.0149827	0.883399	0.992032
Order.Victivallales	PLR	0.00166787	0.0113818	0.883527	0.992032
Species.butyriciproducens	PLR	0.00146226	0.0100641	0.884509	0.992032
Species.virosa	NLR	-0.0011626	0.00809459	0.885825	0.992032
Genus.Merdibacter	PLR	0.00102772	0.0072279	0.886961	0.992032
Species.formicigenerans	NLR	-0.000771691	0.00543919	0.887208	0.992032
Species.evryensis	SII	0.00276553	0.0197358	0.888589	0.992032
Species.faecis.1	PLR	-0.00242229	0.0173122	0.888754	0.992032
Family.Monoglobaceae	PLR	-0.00079914	0.00571626	0.888846	0.992032
Order.Monoglobales	PLR	-0.000806263	0.00580333	0.889534	0.992032
Genus.Anaerofilum	SII	0.00185138	0.0134503	0.890549	0.992032
Family.Pasteurellaceae	NLR	0.00090181	0.00663163	0.891861	0.992032
Genus.Paraprevotella	NLR	0.000507593	0.00376078	0.892664	0.992032
Genus.Peptococcus	PLR	0.00060593	0.00449221	0.892731	0.992032
Genus.Roseburia	SII	-0.00115057	0.00876889	0.895636	0.992032
Genus.UBA1819	PLR	-0.000553909	0.00422348	0.895684	0.992032
Genus.Butyricicoccus	NLR	0.000692791	0.00532268	0.896468	0.992032
Genus..Ruminococcus..gauvreauii.group	PLR	0.000453393	0.00348678	0.896568	0.992032
Species.inops	SII	0.000700154	0.00540121	0.896887	0.992032
Species.tanakaei	NLR	0.00179251	0.0140217	0.898304	0.992032
Species.minuta	SII	0.00294454	0.0231299	0.898726	0.992032
Species.eggerthii	NLR	0.000547855	0.00431625	0.899023	0.992032
Species.callidus	NLR	-0.000694816	0.00555894	0.900557	0.992032
Genus.Incertae.Sedis	NLR	-0.000933829	0.00756082	0.90173	0.992032
Order.Desulfovibrionales	NLR	-0.000594787	0.00485137	0.902448	0.992032
Genus.Oscillibacter	NLR	-0.000569641	0.00469742	0.903505	0.992032
Species.pectinilyticus	PLR	0.000728994	0.00601968	0.903636	0.992032
Genus.Leuconostoc	NLR	-0.00185677	0.0155204	0.904798	0.992032
Species.wadsworthensis	SII	0.000743813	0.0063228	0.906378	0.992032
Order.Erysipelotrichales	NLR	-0.000791978	0.0067326	0.906383	0.992032
Species.ovatus	NLR	0.000648874	0.00552824	0.906588	0.992032
Genus.Oscillibacter	SII	-0.000653355	0.00567054	0.908295	0.992032
Order.Acidaminococcales	SII	0.000520143	0.00455685	0.909146	0.992032
Family.Hydrogenoanaerobacterium	NLR	-0.00125288	0.01098	0.909178	0.992032
Family.Atopobiaceae	PLR	0.000841489	0.00743629	0.909927	0.992032
Genus.Lachnospira	PLR	0.000454094	0.00401911	0.910067	0.992032
Order.Rhodospirillales	NLR	-0.000567462	0.00510356	0.911489	0.992032
Species.luti	NLR	0.00100233	0.00904889	0.911823	0.992032
Family.Oscillospiraceae	PLR	-0.000993881	0.00903425	0.912422	0.992032
Genus.Alistipes	NLR	0.000575006	0.00526005	0.912975	0.992032
Species.salyersiae	NLR	0.000866671	0.00795384	0.913255	0.992032
Genus.Adlercreutzia	NLR	-0.000577529	0.00541047	0.915015	0.992032
Genus..Eubacterium..ruminantium.group	PLR	0.000351771	0.00330554	0.915272	0.992032
Species.prausnitzii	NLR	-0.00063829	0.0060119	0.915469	0.992032
Species.mayombei	SII	-0.00224585	0.0212442	0.91583	0.992032
Species.splanchnicus	NLR	0.000497707	0.00471746	0.915999	0.992032
Species.finegoldii	SII	-0.000692634	0.00658736	0.916282	0.992032
Order.Victivallales	NLR	-0.00128765	0.0123896	0.917246	0.992032
Species.tanakaei	PLR	0.00133576	0.0128812	0.917431	0.992032
Family.Ethanoligenenaceae	SII	0.00197243	0.0191113	0.91782	0.992032
Species.massiliensis.4	NLR	0.000826508	0.00807177	0.918465	0.992032
Genus.Faecalibacterium	SII	-0.000882853	0.00878936	0.920011	0.992032
Order.Victivallales	SII	0.00148296	0.0149562	0.921037	0.992032
Species.timonensis	NLR	-0.00164821	0.016632	0.921081	0.992032
Species.coprophilus	NLR	0.000991849	0.0100463	0.921375	0.992032
Genus.Rikenellaceae.RC9.gut.group	PLR	0.00144802	0.0146783	0.921437	0.992032
Genus.Parabacteroides	PLR	-0.000405443	0.00413722	0.921954	0.992032
Genus.Papillibacter	NLR	-0.00141441	0.0145332	0.922491	0.992032
Genus.Sellimonas	PLR	-0.000448275	0.00495709	0.927963	0.996239
Species.provencensis	NLR	0.00147757	0.0164931	0.928634	0.996239
Genus.Tyzzerella	SII	-0.000484933	0.00553083	0.930151	0.996239
Family.Selenomonadaceae	SII	-0.000742115	0.00854136	0.930781	0.996239
Species.bifidum	NLR	0.000561053	0.00647145	0.930931	0.996239
Species.paraputrificum	PLR	-0.000834645	0.00967957	0.931303	0.996239
Genus.Ligilactobacillus	NLR	-0.000503985	0.00588336	0.931752	0.996239
Order.Lachnospirales	PLR	0.00118059	0.0138532	0.932103	0.996239
Order.Acholeplasmatales	NLR	-0.000699886	0.00837311	0.933402	0.996865
Genus.Desulfovibrio	NLR	0.000359707	0.00446924	0.935868	0.997805
Genus.Faecalitalea	PLR	-0.000767928	0.009721	0.937052	0.997805
Genus.Tyzzerella	NLR	-0.000356912	0.0045817	0.937924	0.997805
Species.caccae	PLR	0.000273332	0.00352951	0.938288	0.997805
Family.Rikenellaceae	PLR	-0.000393367	0.00511285	0.93869	0.997805
Species.formicigenerans	SII	-0.000503221	0.00656601	0.938926	0.997805
Genus.Hafnia.Obesumbacterium	NLR	0.000998455	0.0131599	0.939537	0.997805
Species.coprophilus	PLR	-0.000694954	0.00922919	0.939992	0.997805
Family.Carnobacteriaceae	PLR	-0.000906413	0.0129213	0.94409	0.99863
Family.Lachnospiraceae	PLR	0.00103199	0.0147249	0.944141	0.99863
Family.Victivallaceae	NLR	0.000882464	0.0127031	0.944631	0.99863
Genus.Lactobacillus	PLR	-0.000303295	0.00438007	0.944809	0.99863
Family.Defluviitaleaceae	SII	-0.00053652	0.00788969	0.945798	0.99863
Order.Clostridiales	PLR	-0.00024343	0.00361372	0.946307	0.99863
Order.Rhodospirillales	PLR	0.000307928	0.00468848	0.947648	0.99863
Order.Peptococcales	PLR	-0.000316888	0.00488183	0.948258	0.99863
Family.Peptococcaceae	PLR	-0.0002979	0.00485755	0.951111	0.99863
Species.salyersiae	SII	0.000579756	0.00960159	0.951864	0.99863
Family.Bacillaceae	PLR	-0.00102149	0.0170538	0.952249	0.99863
Genus.Alistipes	PLR	0.000284838	0.00483224	0.953008	0.99863
Family.Clostridiaceae	PLR	-0.000209016	0.00357846	0.953435	0.99863
Genus.TM7x	NLR	0.000432276	0.00755722	0.954397	0.99863
Species.bromii	NLR	-0.000169427	0.00297138	0.954541	0.99863
Genus..Eubacterium..ventriosum.group	SII	-0.000341297	0.0061323	0.955628	0.99863
Phylum.Patescibacteria	SII	0.000522876	0.00950822	0.956156	0.99863
Genus.Monoglobus	PLR	-0.000293898	0.00556356	0.957882	0.99863
Genus.Hafnia.Obesumbacterium	SII	-0.000837283	0.0158861	0.957978	0.99863
Species.justesenii	NLR	-0.00103852	0.0200388	0.958678	0.99863
Genus.Lachnospiraceae.UCG.004	NLR	-0.00021813	0.0042764	0.95933	0.99863
Genus.Anaerostipes	NLR	-0.000339815	0.00693426	0.960925	0.99863
Family.Eggerthellaceae	SII	0.000253515	0.00529619	0.961832	0.99863
Genus.UCG.009	NLR	0.000368921	0.00776705	0.962126	0.99863
Genus.Barnesiella	SII	-0.000236943	0.00503868	0.962503	0.99863
Genus.Roseburia	PLR	-0.000303727	0.00667329	0.963707	0.99863
Genus.Ruminiclostridium	PLR	0.000535945	0.0122444	0.965096	0.99863
Genus.UBA1819	SII	-0.000238371	0.00554985	0.96575	0.99863
Genus.CAG.873	SII	0.000349258	0.0085767	0.967526	0.99863
Genus..Eubacterium..ventriosum.group	NLR	0.000204446	0.00507995	0.967906	0.99863
Genus.CAG.56	SII	0.000180828	0.00457742	0.968496	0.99863
Species.massiliensis.6	NLR	-0.000663995	0.0168266	0.968531	0.99863
Genus.TM7x	SII	-0.000358092	0.00912278	0.968697	0.99863
Species.sedimentorum	NLR	0.000263263	0.00693244	0.969715	0.99863
Genus.Oscillospira	SII	-0.000237632	0.00642099	0.970486	0.99863
Genus.Turicibacter	PLR	-0.000137876	0.00373875	0.97059	0.99863
Genus.Lachnospiraceae.UCG.004	PLR	0.000141698	0.00392858	0.971235	0.99863
Family.Puniceicoccaceae	SII	-0.000794091	0.0237849	0.973373	0.99863
Genus.Papillibacter	PLR	-0.000443326	0.0133512	0.973518	0.99863
Phylum.Actinobacteriota	SII	-0.000255591	0.00776531	0.97375	0.99863
Species.catus	PLR	0.000129733	0.00412949	0.974944	0.99863
Species.succinatiphilus	NLR	0.000432302	0.0138394	0.975087	0.99863
Species.wadsworthensis	NLR	-0.000158298	0.00523779	0.975896	0.99863
Family.Butyricicoccaceae	NLR	0.000179964	0.00622365	0.976937	0.99863
Order.Synergistales	SII	-0.000424898	0.0151428	0.977621	0.99863
Species.intestinihominis	SII	-0.000278632	0.0103182	0.978462	0.99863
Genus.Papillibacter	SII	0.000448943	0.017544	0.97959	0.99863
Genus..Eubacterium..hallii.group	PLR	0.000146747	0.00585928	0.980024	0.99863
Species.delbrueckii	PLR	-0.000138276	0.00553271	0.980066	0.99863
Species.senegalensis	NLR	-0.000240976	0.00967974	0.980144	0.99863
Genus.Senegalimassilia	PLR	-0.000108402	0.00439337	0.98032	0.99863
Species.uniformis	PLR	-9.18326e-05	0.00383037	0.980878	0.99863
Species.minuta	PLR	0.00040918	0.0176023	0.981459	0.99863
Species.atypica	PLR	-0.000259453	0.011198	0.98152	0.99863
Genus.Mitsuokella	PLR	0.000165937	0.00753866	0.982443	0.99863
Genus.Prevotella_7	PLR	-0.000124788	0.00573843	0.982655	0.99863
Genus.Dialister	PLR	6.52594e-05	0.0030834	0.983119	0.99863
Species.omnicolens	SII	-0.000452987	0.0229332	0.984245	0.99863
Species.bicirculans	SII	8.19321e-05	0.00421164	0.984483	0.99863
Genus..Eubacterium..xylanophilum.group	PLR	-6.78961e-05	0.00381167	0.985792	0.99863
Genus.Clostridium.sensu.stricto.1	PLR	-5.60141e-05	0.00336475	0.986721	0.99863
Species.champanellensis	NLR	8.9055e-05	0.00585083	0.987859	0.99863
Species.bromii	PLR	-4.14008e-05	0.00272971	0.987902	0.99863
Family.UCG.011	PLR	0.000125516	0.00834436	0.988002	0.99863
Class.Lentisphaeria	PLR	-0.000166299	0.0110899	0.988039	0.99863
Genus.Pseudomonas	NLR	0.000182315	0.0127734	0.988615	0.99863
Species.butyriciproducens	SII	0.000186021	0.0132248	0.98878	0.99863
Order.Methanobacteriales	SII	-0.000175568	0.0134106	0.989557	0.99863
Genus.Haemophilus	NLR	-7.60519e-05	0.00615809	0.990149	0.99863
Class.Alphaproteobacteria	SII	-7.39709e-05	0.0063945	0.990773	0.99863
Order.Bacillales	PLR	-0.000176851	0.0168217	0.991614	0.998758
Genus.Prevotella_7	NLR	-5.33093e-05	0.0062465	0.993192	0.999052
Genus.Dialister	NLR	2.52997e-05	0.0033564	0.993987	0.999052
Species.intestinalis.1	NLR	4.16203e-05	0.00654288	0.994926	0.999052
Order.Burkholderiales	NLR	-2.73408e-05	0.00473578	0.995395	0.999052
Order.Monoglobales	NLR	-2.93412e-05	0.00631721	0.996295	0.999052
Species.anginosus	SII	6.29654e-05	0.0211171	0.997622	0.999052
Family.Acidaminococcaceae	SII	1.18836e-05	0.00454185	0.997913	0.999052
Genus.Butyricicoccus	SII	1.62395e-05	0.00642538	0.997984	0.999052
Genus.Dorea	PLR	-1.13377e-05	0.00641287	0.99859	0.999052
Class.Alphaproteobacteria	PLR	-5.7853e-06	0.0048663	0.999052	0.999052

## Sheet: Supplementary Table S2
Supplementary Table S2. List of microbial taxa associated with inflammatory immune markers NLR, PLR, and SII.
The table indicates the 95 Gut microbiome taxa after removing duplicates that are associated with inflammatory immune markers NLR, PLR, and SII. The result is shown as a heatmap in Fig 1a.
Phylum	Microbiome Taxa	Immune_markers
Firmicutes	Genus.Enterococcus	NLR
Actinobacteriota	Species.mucilaginosa	NLR
Actinobacteriota	Order.Actinomycetales	NLR
Firmicutes	Genus..Clostridium..innocuum.group	NLR
Firmicutes	Genus..Ruminococcus..gnavus.group	NLR
Synergistota	Species.porcorum	NLR
Firmicutes	Class.Bacilli	NLR
Actinobacteriota	Family.Actinomycetaceae	NLR
Bacteroidota	Species.intestinalis.2	NLR
Firmicutes	Genus.Tuzzerella	NLR
Actinobacteriota	Genus.Actinomyces	NLR
Firmicutes	Genus.Clostridium.sensu.stricto.1	NLR
Actinobacteriota	Genus.Eggerthella	NLR
Firmicutes	Family.Clostridiaceae	NLR
Firmicutes	Species.massiliensis	NLR
Actinobacteriota	Species.lenta	NLR
Firmicutes	Genus.Lactiplantibacillus	NLR
Firmicutes	Species.catus	NLR
Firmicutes	Order.Clostridiales	NLR
Firmicutes	Species.longoviformis	NLR
Firmicutes	Species.filiformis	NLR
Actinobacteriota	Genus.Atopobium	NLR
Proteobacteria	Genus.Klebsiella	NLR
Firmicutes	Genus.Subdoligranulum	NLR
Firmicutes	Species.glucerasea	NLR
Firmicutes	Family.Lachnospiraceae	NLR
Firmicutes	Genus.HT002	NLR
Bacteroidota	Genus.Butyricimonas	PLR
Bacteroidota	Species.intestinalis	PLR
Bacteroidota	Species.togonis	PLR
Firmicutes	Species.tayi	PLR
Firmicutes	Genus..Eubacterium..eligens.group	PLR
Actinobacteriota	Species.aerofaciens	PLR
Firmicutes	Genus..Ruminococcus..torques.group	PLR
Firmicutes	Genus.Family.XIII.UCG.001	PLR
Firmicutes	Genus.Succiniclasticum	PLR
Actinobacteriota	Genus.Collinsella	PLR
Actinobacteriota	Family.Coriobacteriaceae	PLR
Bacteroidota	Species.nordii	PLR
Actinobacteriota	Genus.Adlercreutzia	PLR
Firmicutes	Order.Erysipelotrichales	PLR
Firmicutes	Genus.GCA.900066575	PLR
Bacteroidota	Genus.Prevotellaceae.NK3B31.group	SII
Bacteroidota	Family.Bacteroidaceae	SII
Bacteroidota	Species.fragilis	SII
Bacteroidota	Genus.Rikenellaceae.RC9.gut.group	SII
Bacteroidota	Genus.Rikenella	SII
Bacteroidota	Genus.Bacteroides	SII
Firmicutes	Order.Clostridia.UCG.014	SII
Firmicutes	Genus.DTU089	SII
Firmicutes	Family.Oscillospiraceae	SII
Proteobacteria	Family.Succinivibrionaceae	SII
Firmicutes	Family.Streptococcaceae	NLR, SII
Firmicutes	Genus.Sellimonas	NLR, SII
Firmicutes	Genus.Intestinimonas	NLR, SII
Firmicutes	Genus.Streptococcus	NLR, SII
Firmicutes	Family.Eubacteriaceae	NLR, SII
Firmicutes	Order.Eubacteriales	NLR, SII
Bacteroidota	Species.caccae.1	NLR, SII
Actinobacteriota	Order.Micrococcales	NLR, SII
Firmicutes	Family.Enterococcaceae	NLR, SII
Firmicutes	Genus.Erysipelatoclostridium	NLR, SII
Firmicutes	Genus.Epulopiscium	NLR, SII
Firmicutes	Genus.Eubacterium	NLR, SII
Firmicutes	Genus.Weissella	NLR, SII
Firmicutes	Species.ramosum	NLR, SII
Actinobacteriota	Family.Micrococcaceae	NLR, SII
Actinobacteriota	Genus.Rothia	NLR, SII
Firmicutes	Genus.Lachnoclostridium	NLR, SII
Firmicutes	Family.UCG.010	NLR, SII
Firmicutes	Species.eutactus	NLR, SII
Firmicutes	Genus.UCG.005	NLR, SII
Firmicutes	Order.Lachnospirales	NLR, SII
Firmicutes	Genus.Latilactobacillus	NLR, SII
Firmicutes	Genus.Lacticaseibacillus	NLR, SII
Firmicutes	Genus.NK4A214.group	NLR, SII
Firmicutes	Family.Christensenellaceae	NLR, SII
Firmicutes	Order.Christensenellales	NLR, SII
Firmicutes	Species.intestini	NLR, SII
Firmicutes	Genus.Acidaminococcus	NLR, SII
Firmicutes	Genus.Christensenellaceae.R.7.group	NLR, SII
Actinobacteriota	Genus.Coriobacteriaceae.UCG.002	NLR, SII
Firmicutes	Genus.Allisonella	NLR, SII
Firmicutes	Genus.Hungatella	NLR, SII
Firmicutes	Family..Eubacterium..coprostanoligenes.group	NLR, SII
Firmicutes	Genus.UCG.002	NLR, SII
Firmicutes	Species.hathewayi	NLR, SII
Firmicutes	Species.sobrinus	PLR, SII
Firmicutes	Genus.Lachnospiraceae.NK4A136.group	PLR, SII
Firmicutes	Order.Lactobacillales	NLR, PLR, SII
Actinobacteriota	Species.dentium	NLR, PLR, SII
Firmicutes	Genus.Lactonifactor	NLR, PLR, SII
Bacteroidota	Species.shahii	NLR, PLR, SII
Firmicutes	Species.saccharivorans	NLR, PLR, SII
Firmicutes	Genus.Fusicatenibacter	NLR, PLR, SII

## Sheet: Supplementary Table S3
Supplementary Table S3. List of microbial taxa associated with all three inflammatory immune markers NLR, PLR, and SII.
			NLR				PLR				SII
Phylum	Microbiome Taxa	Association	Beta	Se	P-value	FDR	Beta	Se	P-value	FDR	Beta	Se	P-value	FDR
Firmicutes	Order.Lactobacillales	Positive	0.0161696	0.00432978	0.00019909	0.194168	0.00839322	0.00399713	0.0360044	0.44158	0.0140732	0.00524483	0.00741593	0.246844
Actinobacteriota	Species.dentium	Positive	0.0397215	0.0118044	0.000795634	0.194168	0.025042	0.0108778	0.021541	0.395076	0.0424137	0.0142679	0.00302567	0.194168
Firmicutes	Genus.Lactonifactor	Positive	0.0356525	0.0156947	0.0233282	0.395076	0.0288967	0.0144267	0.0454559	0.46726	0.0382972	0.0189565	0.0436318	0.46385
Bacteroidota	Species.shahii	Inverse	-0.0104823	0.00496849	0.0351369	0.44158	-0.0104795	0.00456243	0.0218378	0.395076	-0.0164909	0.00598809	0.00599878	0.224833
Firmicutes	Species.saccharivorans	Inverse	-0.0143879	0.00565057	0.0110423	0.296868	-0.0120192	0.00519399	0.0208733	0.395076	-0.018737	0.00681738	0.00610006	0.224833
Firmicutes	Genus.Fusicatenibacter	Inverse	-0.0140927	0.00561649	0.0122649	0.300812	-0.012053	0.00516191	0.0197488	0.395076	-0.0175565	0.00677856	0.00974205	0.277947

## Sheet: Supplementary Table S4
Supplementary Table S4. List of microbial taxa with positive associated with two inflammatory immune markers.
The table shows the 25 Gut microbiome taxa that had positive association with both NLR and SII inflammatory immune markers.
			NLR				SII
Phylum	Microbiome Taxa	Association	Beta	Se	P-value	FDR	Beta	Se	P-value	FDR
Firmicutes	Family.Streptococcaceae	Positive	0.0139748	0.0041053	0.000691202	0.194168	0.011157	0.00497246	0.0250747	0.395076
Firmicutes	Genus.Sellimonas	Positive	0.0181406	0.00536431	0.000749226	0.194168	0.014488	0.00649711	0.0259823	0.397144
Firmicutes	Genus.Streptococcus	Positive	0.0121522	0.00384696	0.00163281	0.194168	0.00926477	0.0046583	0.0469973	0.467461
Firmicutes	Family.Eubacteriaceae	Positive	0.0407424	0.0129965	0.00177123	0.194168	0.0475126	0.0156942	0.00253219	0.194168
Firmicutes	Order.Eubacteriales	Positive	0.0302745	0.00979557	0.00205456	0.194168	0.0342421	0.011832	0.00388892	0.194168
Firmicutes	Family.Enterococcaceae	Positive	0.0208097	0.00689594	0.00261404	0.194168	0.0171613	0.00834542	0.0400151	0.457919
Firmicutes	Genus.Erysipelatoclostridium	Positive	0.0144533	0.00479218	0.00262831	0.194168	0.0167987	0.00578692	0.00378179	0.194168
Firmicutes	Genus.Epulopiscium	Positive	0.0345627	0.0116834	0.00316909	0.194168	0.0336976	0.0141259	0.0172472	0.370948
Firmicutes	Genus.Eubacterium	Positive	0.0373692	0.012667	0.00325316	0.194168	0.0447841	0.0152921	0.0034852	0.194168
Firmicutes	Genus.Weissella	Positive	0.0466566	0.0159601	0.00354402	0.194168	0.0517334	0.0192797	0.00741446	0.246844
Firmicutes	Species.ramosum	Positive	0.0215105	0.00736383	0.00356915	0.194168	0.0253944	0.00889102	0.00437965	0.197508
Firmicutes	Genus.Lachnoclostridium	Positive	0.0139953	0.00535358	0.00908313	0.277947	0.015769	0.00646557	0.0149104	0.353301
Firmicutes	Order.Lachnospirales	Positive	0.0349312	0.0150378	0.0203918	0.395076	0.04014	0.0181577	0.0272957	0.397144
Firmicutes	Genus.Latilactobacillus	Positive	0.0179562	0.00796271	0.0243544	0.395076	0.0214552	0.00961278	0.0258477	0.397144
Firmicutes	Genus.Lacticaseibacillus	Positive	0.0214276	0.00955498	0.0251515	0.395076	0.0236963	0.0115392	0.040289	0.457919
Firmicutes	Species.intestini	Positive	0.0174739	0.00875609	0.0462547	0.467461	0.0309607	0.0105448	0.00340237	0.194168
Firmicutes	Genus.Acidaminococcus	Positive	0.015274	0.00658645	0.0206031	0.395076	0.0230119	0.00793853	0.00383129	0.194168
Firmicutes	Genus.Allisonella	Positive	0.0217163	0.00935839	0.0205207	0.395076	0.0289239	0.0112902	0.0105624	0.289533
Firmicutes	Genus.Hungatella	Positive	0.0138498	0.00683169	0.0429078	0.46385	0.0198233	0.0082398	0.0163245	0.368091
Firmicutes	Species.hathewayi	Positive	0.0140491	0.00693973	0.0431994	0.46385	0.0190069	0.0083728	0.0234227	0.395076
Bacteroidota	Species.caccae.1	Positive	0.0513008	0.0167153	0.00220705	0.194168	0.0462999	0.0202214	0.0222567	0.395076
Actinobacteriota	Order.Micrococcales	Positive	0.0513399	0.016815	0.00232604	0.194168	0.0514612	0.0203288	0.0115172	0.298168
Actinobacteriota	Family.Micrococcaceae	Positive	0.0478463	0.0175065	0.00638958	0.229042	0.0444214	0.0211665	0.0361057	0.44158
Actinobacteriota	Genus.Rothia	Positive	0.050046	0.0185642	0.00714343	0.246844	0.0469662	0.0224433	0.0366404	0.44158
Actinobacteriota	Genus.Coriobacteriaceae.UCG.002	Positive	0.0290502	0.0141799	0.0407631	0.459572	0.0454324	0.0170922	0.00798857	0.259721

## Sheet: Supplementary Table S5
Supplementary Table S5. List of all microbial taxa assessed for their association with white blood cells lymphocytes, granulocytes, platelets , after adjusting for co-factors.
The table shows the 1398 Gut microbiome out of 1420 Gut microbiome taxa that were assesed for their association with white blood cells lymphocytes, granulocytes, platelets , after adjusting for co-factors .
The processes of these analysis are shown in supplementary Fig S2.
These result for lymphocytes, granulocytes, and platelets are shown in the volcano plot in Fig 3.
In total, 120 taxa out of 1398 taxa were significantly associated with white blood cells lymphocytes, granulocytes, and platelets (P-value ≤ 0.05).
Microbiome Taxa	White blood cells	Beta	Se	P-value	FDR
Family.Streptococcaceae	Lymphocytes	-0.0122478	0.00303656	5.93002e-05	0.0407454
Genus.Streptococcus	Lymphocytes	-0.0113979	0.00284345	6.58196e-05	0.0407454
Order.Lactobacillales	Lymphocytes	-0.0126342	0.00320684	8.74366e-05	0.0407454
Family.UCG.010	Granulocytes	-0.015274	0.00418073	0.000272691	0.0953054
Genus.Lachnoclostridium	Granulocytes	0.0172039	0.00479765	0.000352764	0.0986329
Order.Gastranaerophilales	Granulocytes	0.0206344	0.00589945	0.000490713	0.114336
Class.Vampirivibrionia	Granulocytes	0.0208555	0.00608555	0.00063594	0.127006
Species.intestinihominis	Platelets	-0.0174402	0.00535339	0.00116199	0.203057
Genus.UCG.005	Granulocytes	-0.0135166	0.0043563	0.00197297	0.258618
Genus.Family.XIII.AD3011.group	Granulocytes	-0.0181425	0.00584829	0.00197685	0.258618
Genus.Oscillospira	Lymphocytes	0.0121782	0.00393669	0.00203491	0.258618
Genus.Hungatella	Granulocytes	0.0186635	0.0061429	0.00244385	0.273187
Family.Anaerofustaceae	Granulocytes	0.0327013	0.0108827	0.00272544	0.273187
Phylum.Cyanobacteria	Granulocytes	0.0188823	0.00628629	0.00273578	0.273187
Genus.Flavonifractor	Granulocytes	0.0140794	0.00473629	0.00302562	0.276615
Genus.UCG.002	Granulocytes	-0.0129911	0.00439098	0.00316583	0.276615
Species.hathewayi	Granulocytes	0.0181073	0.00623097	0.00374427	0.307911
Phylum.Verrucomicrobiota	Granulocytes	-0.011893	0.0041775	0.00450805	0.31358
Species.clarus	Granulocytes	0.0160767	0.00565982	0.00459905	0.31358
Genus.Flavonifractor	Lymphocytes	0.0110882	0.00390816	0.0046467	0.31358
Genus.Rikenellaceae.RC9.gut.group	Granulocytes	0.0407124	0.0143718	0.00471042	0.31358
Genus.UCG.003	Granulocytes	-0.01091	0.00390157	0.00527164	0.334989
Species.tayi	Lymphocytes	-0.0168437	0.00612207	0.00604684	0.354877
Genus..Eubacterium..nodatum.group	Lymphocytes	0.0218766	0.00795847	0.00609231	0.354877
Order.Eubacteriales	Granulocytes	0.0242486	0.00887217	0.00638878	0.35726
Genus.Lachnospiraceae.UCG.009	Lymphocytes	0.0210516	0.00785529	0.00748936	0.373495
Genus.Ruminiclostridium	Platelets	0.0223892	0.00836697	0.00757917	0.373495
Genus.Atopobium	Granulocytes	0.046342	0.017464	0.00809547	0.373495
Order.Lachnospirales	Granulocytes	0.0359299	0.0135758	0.00826265	0.373495
Genus.Lactococcus	Lymphocytes	-0.0127264	0.00482674	0.0085074	0.373495
Family.Lachnospiraceae	Granulocytes	0.0380381	0.0144277	0.00851201	0.373495
Species.salyersiae	Lymphocytes	0.0155176	0.00590083	0.00868105	0.373495
Family.Hungateiclostridiaceae	Platelets	0.023121	0.00880991	0.00881641	0.373495
Class.Bacilli	Lymphocytes	-0.0158884	0.00613304	0.0097247	0.387222
Genus.Lactiplantibacillus	Granulocytes	0.0328857	0.0127297	0.0099299	0.387222
Family.Lactobacillaceae	Granulocytes	0.00965265	0.00373854	0.00997137	0.387222
Species.wadsworthensis	Lymphocytes	0.00990731	0.00386461	0.0105098	0.394303
Genus.Enterobacter	Granulocytes	0.0320261	0.0125261	0.0107178	0.394303
Species.equolifaciens	Platelets	-0.0125898	0.00502438	0.0123834	0.421668
Species.ihumii	Granulocytes	0.023996	0.00961051	0.012696	0.421668
Genus..Ruminococcus..torques.group	Granulocytes	0.0161812	0.00648599	0.0127696	0.421668
Species.plautii	Granulocytes	0.0130755	0.00526433	0.0131677	0.421668
Genus.Anaerofustis	Granulocytes	0.0255695	0.010319	0.0133863	0.421668
Genus.Erysipelatoclostridium	Granulocytes	0.0107947	0.00435766	0.0134127	0.421668
Order.Pseudomonadales	Granulocytes	0.0287158	0.0116366	0.0137702	0.421668
Species.colihominis	Granulocytes	0.0232594	0.00945251	0.0140426	0.421668
Genus.HT002	Granulocytes	0.0398336	0.0162108	0.0141763	0.421668
Order.Burkholderiales	Lymphocytes	0.00851326	0.00351276	0.0155537	0.429857
Genus.Subdoligranulum	Granulocytes	-0.0145359	0.00600534	0.0156828	0.429857
Family.Pseudomonadaceae	Granulocytes	0.0284426	0.0117598	0.0157631	0.429857
Genus.Streptococcus	Platelets	-0.0058173	0.00241937	0.0163835	0.429857
Order.Bacteroidales	Lymphocytes	0.0150787	0.00627896	0.0165178	0.429857
Species.plautii	Lymphocytes	0.0104217	0.00434304	0.0166003	0.429857
Genus.Actinomyces	Lymphocytes	-0.0233942	0.00977445	0.0168829	0.429857
Class.Verrucomicrobiae	Granulocytes	-0.00946092	0.00395394	0.0169114	0.429857
Genus.Akkermansia	Granulocytes	-0.00821092	0.00348154	0.0185516	0.463127
Species.sobrinus	Platelets	-0.0185705	0.00791661	0.01919	0.470661
Order.Peptostreptococcales.Tissierellales	Granulocytes	-0.0156677	0.00671267	0.0197977	0.477123
Species.filiformis	Granulocytes	0.0203709	0.00875165	0.0201361	0.477123
Species.atypica	Lymphocytes	-0.0208818	0.00905159	0.0212673	0.491265
Genus.Anaerotruncus	Granulocytes	0.0152484	0.00662764	0.0216197	0.491265
Family.Bacteroidaceae	Lymphocytes	0.012667	0.00551269	0.0217871	0.491265
Species.fragilis	Granulocytes	0.00974185	0.00426081	0.0224476	0.491336
Species.atypica	Platelets	-0.0175113	0.00766152	0.0224932	0.491336
Family.Sutterellaceae	Lymphocytes	0.00778086	0.00343468	0.0237101	0.502108
Species.succinatiphilus	Platelets	-0.0196285	0.00869034	0.024127	0.502108
Genus.Sutterella	Lymphocytes	0.00763539	0.00338104	0.0241496	0.502108
Order.Micrococcales	Granulocytes	0.0335535	0.0149402	0.0249387	0.502108
Family.Streptococcaceae	Platelets	-0.0057813	0.00258498	0.0255472	0.502108
Genus.Bacteroides	Lymphocytes	0.0121398	0.0054317	0.0256454	0.502108
Genus.Clostridium.sensu.stricto.1	Granulocytes	-0.00734069	0.00329129	0.0259543	0.502108
Species.omnicolens	Platelets	-0.0265765	0.0119355	0.0261997	0.502108
Genus.Christensenellaceae.R.7.group	Granulocytes	-0.00977312	0.00438969	0.0262188	0.502108
Family.Micrococcaceae	Granulocytes	0.0343935	0.0155147	0.0268666	0.507562
Species.obeum	Lymphocytes	-0.00852064	0.00385308	0.0272431	0.507812
Family.Tannerellaceae	Lymphocytes	0.00805274	0.00366643	0.0283045	0.509893
Family.Christensenellaceae	Granulocytes	-0.011193	0.00509917	0.0283959	0.509893
Genus.Haemophilus	Granulocytes	-0.0120908	0.00551002	0.028449	0.509893
Order.Christensenellales	Granulocytes	-0.011279	0.00519983	0.0303186	0.51368
Genus.Coriobacteriaceae.UCG.002	Granulocytes	0.0269478	0.0124593	0.0307963	0.51368
Genus.Romboutsia	Granulocytes	-0.00737804	0.00342564	0.0315054	0.51368
Species.faecis	Lymphocytes	-0.00934278	0.00433821	0.0315183	0.51368
Order.Verrucomicrobiales	Granulocytes	-0.00824703	0.00383236	0.0316493	0.51368
Family.Atopobiaceae	Platelets	0.0108795	0.00505762	0.0317142	0.51368
Family.Akkermansiaceae	Granulocytes	-0.00803843	0.00374642	0.0321513	0.51368
Genus.Blautia	Granulocytes	0.0209126	0.00975163	0.0322397	0.51368
Species.ramosum	Granulocytes	0.0145121	0.00677243	0.0323774	0.51368
Species.parvulum	Granulocytes	0.0417459	0.0194845	0.032401	0.51368
Genus..Eubacterium..eligens.group	Granulocytes	-0.00770568	0.00360776	0.0329419	0.51368
Species.inulinivorans	Granulocytes	0.00706337	0.00330945	0.0330695	0.51368
Genus.Lachnospiraceae.AC2044.group	Granulocytes	-0.00989049	0.00465784	0.0339737	0.51682
Genus.Intestinimonas	Lymphocytes	0.00703197	0.00331234	0.0340111	0.51682
Family.Actinomycetaceae	Lymphocytes	-0.0210642	0.00995224	0.034555	0.519439
Genus..Ruminococcus..torques.group	Lymphocytes	0.0112908	0.00535468	0.0352383	0.524076
Class.Coriobacteriia	Lymphocytes	-0.00789611	0.00376002	0.0359863	0.529567
Genus.Butyricimonas	Lymphocytes	0.00891575	0.00428108	0.037551	0.539652
Genus.Prevotellaceae.NK3B31.group	Platelets	-0.00825067	0.00396304	0.0376144	0.539652
Order.Erysipelotrichales	Granulocytes	0.0125193	0.00602897	0.0381098	0.539652
Family.Rikenellaceae	Lymphocytes	0.00852955	0.00411835	0.038614	0.539652
Species.ndongoniae	Platelets	-0.0172485	0.00835305	0.039196	0.539652
Species.intestinalis	Granulocytes	0.00679907	0.0032951	0.0393427	0.539652
Species.uniformis	Lymphocytes	0.00639437	0.00310506	0.0397299	0.539652
Genus.Parabacteroides	Lymphocytes	0.00687355	0.00334069	0.039904	0.539652
Family.Clostridiaceae	Granulocytes	-0.00718148	0.00349881	0.0403857	0.539652
Genus.Adlercreutzia	Platelets	-0.00697082	0.00341676	0.0416037	0.539652
Species.distasonis	Lymphocytes	0.00654826	0.00321231	0.0417731	0.539652
Species.intestinalis.2	Platelets	-0.00949618	0.00465858	0.0417792	0.539652
Order.RF39	Lymphocytes	-0.0074204	0.00365431	0.0425706	0.539652
Genus.Olsenella	Platelets	0.0103837	0.00511429	0.0425962	0.539652
Order.Clostridiales	Granulocytes	-0.00717101	0.00353467	0.0427564	0.539652
Phylum.Euryarchaeota	Lymphocytes	-0.0156236	0.0077212	0.0433007	0.539652
Genus.UBA1819	Lymphocytes	0.0068772	0.00340888	0.0439265	0.539652
Genus.Alistipes	Lymphocytes	0.00783648	0.00389245	0.0443656	0.539652
Genus.Frisingicoccus	Granulocytes	0.0142305	0.00710164	0.0453666	0.539652
Class.Cyanobacteriia	Lymphocytes	-0.0248991	0.0124409	0.0456297	0.539652
Genus..Eubacterium..eligens.group	Lymphocytes	-0.00595537	0.00297661	0.0457023	0.539652
Order.Actinomycetales	Lymphocytes	-0.0194775	0.00973712	0.0457434	0.539652
Genus.CAG.873	Platelets	0.00901093	0.00450818	0.0459107	0.539652
Genus.Limosilactobacillus	Granulocytes	0.0150018	0.0075063	0.045936	0.539652
Species.xylaniphila	Platelets	-0.0215579	0.0108366	0.0469446	0.546761
Family.Bacteroidaceae	Granulocytes	0.0132772	0.00668813	0.0474069	0.546761
Genus.Sellimonas	Granulocytes	0.00949772	0.00482318	0.0492179	0.546761
Genus.Faecalitalea	Granulocytes	0.0187258	0.00953138	0.0497412	0.546761
Species.parasanguinis	Lymphocytes	-0.0167608	0.00853139	0.0497475	0.546761
Family.Succinivibrionaceae	Granulocytes	0.0287942	0.0146695	0.0499494	0.546761
Genus.Oscillibacter	Lymphocytes	0.00683862	0.0034849	0.050008	0.546761
Species.disporicum	Lymphocytes	-0.0107339	0.00547167	0.0500811	0.546761
Genus.Lactobacillus	Granulocytes	0.00835673	0.00426506	0.0503596	0.546761
Species.mayombei	Lymphocytes	-0.0255318	0.0130726	0.0510988	0.546761
Species.fairfieldensis	Granulocytes	0.0292777	0.0150012	0.0512633	0.546761
Genus.Shuttleworthia	Platelets	-0.00629667	0.00322875	0.0514432	0.546761
Species.comes	Platelets	-0.00603554	0.00309727	0.0516255	0.546761
Species.vulgatus	Lymphocytes	0.00537225	0.00276325	0.0521642	0.548312
Genus.Butyricimonas	Granulocytes	0.0100316	0.00519193	0.0536338	0.556693
Family..Clostridium..methylpentosum.group	Granulocytes	0.0120305	0.00624666	0.0544098	0.556693
Genus..Bacteroides..pectinophilus.group	Granulocytes	-0.0156225	0.00812235	0.0547241	0.556693
Species.secundus	Lymphocytes	-0.0153505	0.00798257	0.0547732	0.556693
Order.Desulfovibrionales	Lymphocytes	0.00691597	0.0035991	0.0549525	0.556693
Class.Bacteroidia	Lymphocytes	0.0124593	0.00649839	0.055496	0.558154
Species.omnicolens	Lymphocytes	-0.0270088	0.0141112	0.0559161	0.558363
Species.butyriciproducens	Platelets	0.0130272	0.00685586	0.057711	0.572199
Genus.NK4A214.group	Granulocytes	-0.0078124	0.00413314	0.0590328	0.581182
Species.comes	Granulocytes	-0.00836106	0.00443719	0.0598225	0.582814
Genus.Prevotellaceae.NK3B31.group	Granulocytes	-0.010667	0.00567913	0.0606454	0.582814
Family.Desulfovibrionaceae	Lymphocytes	0.00666625	0.00355202	0.0608542	0.582814
Species.butyriciproducens	Lymphocytes	0.015202	0.00810053	0.0608661	0.582814
Genus.Lachnospiraceae.UCG.003	Lymphocytes	-0.0127291	0.00680097	0.061557	0.58542
Genus.Lachnospiraceae.UCG.009	Granulocytes	0.0178296	0.00954177	0.0619827	0.585485
Family.Marinifilaceae	Lymphocytes	0.00700825	0.00376808	0.0632041	0.589635
Species.faecis	Platelets	-0.00683173	0.00367403	0.0632655	0.589635
Family.Pasteurellaceae	Granulocytes	-0.0109379	0.00592912	0.0653769	0.603627
Genus.Pseudomonas	Granulocytes	0.0212206	0.011514	0.0656304	0.603627
Genus.Alloscardovia	Platelets	-0.0205264	0.011167	0.0663509	0.606265
Species.hydrogenotrophica	Granulocytes	0.0160081	0.00875743	0.0678669	0.616091
Genus.Epulopiscium	Lymphocytes	-0.0159531	0.00876519	0.06906	0.617899
Species.callidus	Granulocytes	-0.00907161	0.00500025	0.0699528	0.617899
Species.massiliensis.5	Platelets	-0.0129693	0.00715322	0.0701315	0.617899
Genus.Oscillospira	Platelets	0.00605755	0.00334275	0.0702747	0.617899
Family.Anaerovoracaceae	Platelets	-0.00960203	0.00529874	0.070276	0.617899
Genus..Clostridium..innocuum.group	Lymphocytes	-0.0115997	0.00642787	0.0714504	0.621398
Genus.Butyrivibrio	Lymphocytes	-0.00577875	0.00320779	0.0719402	0.621398
Class.Methanobacteria	Lymphocytes	-0.0140212	0.00781685	0.0731725	0.621398
Genus.Holdemania	Granulocytes	0.0117111	0.0065321	0.0733107	0.621398
Species.salyersiae	Granulocytes	0.0128484	0.00716775	0.0733614	0.621398
Genus.Phocea	Lymphocytes	0.0164496	0.00917736	0.0733801	0.621398
Order.Opitutales	Granulocytes	0.0309014	0.01727	0.0738783	0.621398
Family..Eubacterium..coprostanoligenes.group	Platelets	-0.00696557	0.00390885	0.0750637	0.621398
Order.Coriobacteriales	Lymphocytes	-0.0067374	0.00378107	0.0750836	0.621398
Species.colihominis	Lymphocytes	0.0138851	0.00780826	0.0756752	0.621398
Species.crossotus	Lymphocytes	-0.00563341	0.00316948	0.0758187	0.621398
Family.Peptostreptococcaceae	Lymphocytes	-0.00557277	0.00313739	0.0760079	0.621398
Species.ihumii	Lymphocytes	0.0140284	0.00793967	0.077566	0.627889
Species.togonis	Lymphocytes	-0.0121932	0.00690412	0.0777001	0.627889
Family.Erysipelatoclostridiaceae	Granulocytes	0.00772619	0.00439176	0.0788524	0.633538
Genus.Fournierella	Granulocytes	-0.00982908	0.00561238	0.0802082	0.640749
Species.eutactus	Granulocytes	-0.00522661	0.00299084	0.0808619	0.6423
Genus.UC5.1.2E3	Platelets	0.00740505	0.00425505	0.0821255	0.646648
Genus.Latilactobacillus	Granulocytes	0.0124598	0.00717151	0.0826355	0.646648
Phylum.Bacteroidota	Lymphocytes	0.0114729	0.00661127	0.0829975	0.646648
Genus.Tuzzerella	Platelets	-0.00705631	0.00407051	0.0833226	0.646648
Genus.Haemophilus	Lymphocytes	-0.00787564	0.00454904	0.083722	0.646648
Family.Puniceicoccaceae	Granulocytes	0.0305652	0.0177621	0.0856052	0.655697
Genus.Lachnospiraceae.FCS020.group	Lymphocytes	-0.00593677	0.00345588	0.0861402	0.655697
Family.Pasteurellaceae	Lymphocytes	-0.00839306	0.00489162	0.0865188	0.655697
Genus.Coprococcus	Granulocytes	-0.0101744	0.00594788	0.0874773	0.655697
Species.nordii	Granulocytes	0.0241052	0.0141025	0.0877198	0.655697
Family.Oscillospiraceae	Lymphocytes	0.0127339	0.00745748	0.0880442	0.655697
Genus..Ruminococcus..gnavus.group	Granulocytes	0.00643859	0.00377333	0.0882659	0.655697
Genus.Rikenellaceae.RC9.gut.group	Platelets	0.0171448	0.0100597	0.0886458	0.655697
Species.anaerobia	Lymphocytes	-0.0112332	0.00662397	0.0902378	0.660955
Species.caccae.1	Granulocytes	0.0256573	0.0151325	0.0903022	0.660955
Genus.Granulicatella	Lymphocytes	-0.017445	0.0103179	0.0912087	0.662434
Genus.Desulfovibrio	Lymphocytes	0.00556144	0.00331998	0.0942303	0.662434
Genus.Merdibacter	Granulocytes	0.0118536	0.00707638	0.0942403	0.662434
Class.Desulfovibrionia	Lymphocytes	0.00624314	0.00373751	0.0951638	0.662434
Genus.Allisonella	Granulocytes	0.0140401	0.00840607	0.0951974	0.662434
Species.copri	Granulocytes	-0.00714032	0.00427815	0.0954375	0.662434
Family.Anaerovoracaceae	Granulocytes	-0.0126628	0.00759203	0.0956579	0.662434
Genus.Lachnospiraceae.NK4A136.group	Platelets	-0.00524657	0.00314734	0.0958416	0.662434
Family.Atopobiaceae	Granulocytes	0.0120844	0.00725159	0.0959492	0.662434
Genus.Dialister	Granulocytes	-0.0050147	0.00300989	0.0960233	0.662434
Genus..Eubacterium..ventriosum.group	Lymphocytes	-0.00626594	0.00376191	0.0961119	0.662434
Genus.Actinomyces	Platelets	-0.013786	0.00828559	0.0964655	0.662434
Species.shahii	Lymphocytes	0.00615764	0.00370303	0.0966642	0.662434
Species.finegoldii.1	Platelets	-0.00743461	0.00449195	0.0982303	0.663764
Family.Peptostreptococcaceae	Platelets	0.00439594	0.00265601	0.098231	0.663764
Genus.Klebsiella	Granulocytes	0.0111531	0.00674635	0.0986144	0.663764
Species.massiliensis.8	Lymphocytes	0.0158906	0.00962257	0.0989846	0.663764
Species.salivarius	Lymphocytes	-0.0117741	0.0071377	0.0993562	0.663764
Genus.Sutterella	Granulocytes	0.00676309	0.00410417	0.0997071	0.663764
Order.Erysipelotrichales	Platelets	-0.00691361	0.00421244	0.101074	0.669675
Order.Synergistales	Platelets	0.012899	0.00788641	0.102251	0.672713
Species.pleomorphus	Lymphocytes	-0.022947	0.0140397	0.102495	0.672713
Class.Bacilli	Granulocytes	0.0121484	0.00745116	0.103342	0.675104
Species.ihumii	Platelets	0.0109249	0.00672169	0.10442	0.678973
Phylum.Desulfobacterota	Lymphocytes	0.00634023	0.00391096	0.105313	0.681611
Family.Erysipelotrichaceae	Granulocytes	0.00666293	0.00413048	0.107048	0.686247
Family.Coriobacteriaceae	Platelets	0.0048427	0.00301065	0.108048	0.686247
Family.UCG.011	Lymphocytes	-0.0108808	0.00676927	0.108297	0.686247
Genus..Clostridium..innocuum.group	Platelets	-0.00873992	0.00544236	0.108622	0.686247
Genus.Lacticaseibacillus	Granulocytes	0.0137526	0.00858076	0.109321	0.686247
Family.Eggerthellaceae	Lymphocytes	-0.00522827	0.00326979	0.110157	0.686247
Species.invisus	Granulocytes	-0.00514224	0.00321688	0.110255	0.686247
Family.Carnobacteriaceae	Granulocytes	0.0201914	0.0126741	0.111461	0.686247
Family.Eubacteriaceae	Granulocytes	0.018743	0.0117675	0.111537	0.686247
Order.RF39	Granulocytes	-0.00703827	0.00443411	0.112772	0.686247
Order.Clostridia.vadinBB60.group	Lymphocytes	0.00720224	0.00453884	0.112885	0.686247
Genus.Romboutsia	Platelets	0.00379616	0.00239412	0.113154	0.686247
Genus.Collinsella	Platelets	0.00441243	0.0027858	0.113544	0.686247
Species.atypica	Granulocytes	-0.0173947	0.01099	0.1138	0.686247
Genus.Bilophila	Platelets	0.00613104	0.00387444	0.113879	0.686247
Species.equolifaciens	Granulocytes	0.0114109	0.00721108	0.113884	0.686247
Genus.Ruminococcus	Lymphocytes	-0.00603553	0.00383242	0.115616	0.693698
Species.ndongoniae	Lymphocytes	-0.0154714	0.00987832	0.117631	0.698327
Order.Actinomycetales	Granulocytes	0.0184796	0.0118146	0.118115	0.698327
Genus.Alloscardovia	Lymphocytes	-0.02059	0.0132002	0.11913	0.698327
Order.Clostridia.vadinBB60.group	Granulocytes	-0.00857429	0.00550308	0.11954	0.698327
Genus.Eisenbergiella	Lymphocytes	-0.00726648	0.00466718	0.119815	0.698327
Genus.Prevotella_9	Granulocytes	-0.00423654	0.00272317	0.120098	0.698327
Genus.Coriobacteriaceae.UCG.002	Platelets	0.0135128	0.00870823	0.121054	0.698327
Genus.Bacteroides	Granulocytes	0.0102027	0.00659416	0.122136	0.698327
Species.intestini	Platelets	0.00852237	0.00551722	0.12275	0.698327
Species.mutans	Lymphocytes	-0.00886084	0.00573969	0.122969	0.698327
Species.parainfluenzae	Platelets	-0.00998112	0.00646726	0.123079	0.698327
Family.Family.XI	Granulocytes	0.0200955	0.0130233	0.123148	0.698327
Family.Muribaculaceae	Platelets	0.00425904	0.00276147	0.123326	0.698327
Genus.Succiniclasticum	Lymphocytes	0.00947692	0.00615641	0.124045	0.698327
Genus.Bilophila	Lymphocytes	0.00702608	0.00457798	0.125172	0.698327
Species.bromii	Granulocytes	0.00410432	0.00267653	0.125494	0.698327
Species.excrementihominis	Platelets	0.00656364	0.00428657	0.126045	0.698327
Genus.Catenibacillus	Lymphocytes	0.0106759	0.00697799	0.126359	0.698327
Family.Oscillospiraceae	Granulocytes	-0.0137952	0.0090441	0.127505	0.698327
Species.distasonis	Platelets	0.00414883	0.00272142	0.12771	0.698327
Species.intestinalis.2	Lymphocytes	-0.00839078	0.00550931	0.128081	0.698327
Species.prausnitzii	Platelets	-0.00572582	0.00377124	0.12927	0.698327
Species.massiliensis.5	Lymphocytes	-0.012833	0.00845579	0.129427	0.698327
Family.Actinomycetaceae	Granulocytes	0.0183139	0.0120796	0.12982	0.698327
Species.intestinalis	Lymphocytes	0.00412391	0.00272062	0.129898	0.698327
Genus.Prevotella	Lymphocytes	-0.012501	0.00824895	0.129983	0.698327
Species.fragilis	Lymphocytes	0.00533082	0.00351972	0.130213	0.698327
Family.Actinomycetaceae	Platelets	-0.0127629	0.00843296	0.130493	0.698327
Species.caccae	Lymphocytes	0.00431167	0.00285431	0.131222	0.698327
Genus.Rothia	Granulocytes	0.024825	0.016453	0.131666	0.698327
Species.wadsworthensis	Granulocytes	0.00708142	0.00469579	0.131873	0.698327
Genus.Pediococcus	Granulocytes	0.0218248	0.0144959	0.132501	0.698879
Genus.Catenisphaera	Platelets	-0.00838823	0.00559803	0.13435	0.698879
Family..Eubacterium..coprostanoligenes.group	Granulocytes	-0.00837471	0.00560187	0.135245	0.698879
Species.clarus	Lymphocytes	0.00699896	0.00468239	0.135309	0.698879
Genus.Family.XIII.UCG.001	Lymphocytes	0.00526546	0.00352615	0.135695	0.698879
Species.mayombei	Platelets	-0.0165142	0.0110735	0.136204	0.698879
Family.Synergistaceae	Platelets	0.0117031	0.00785177	0.13642	0.698879
Species.timonensis	Lymphocytes	0.0184004	0.0123633	0.136996	0.698879
Species.porcorum	Platelets	0.0141016	0.00947817	0.137132	0.698879
Order.Lactobacillales	Platelets	-0.0040632	0.00273284	0.137393	0.698879
Genus..Clostridium..innocuum.group	Granulocytes	0.0115752	0.0077973	0.137999	0.698879
Species.wadsworthia	Lymphocytes	0.00700241	0.00471712	0.138012	0.698879
Species.isoflavoniconvertens	Platelets	-0.00621658	0.00420032	0.139193	0.698879
Species.catus	Platelets	0.00419163	0.0028377	0.139968	0.698879
Species.dentium	Lymphocytes	-0.0128693	0.00871975	0.140302	0.698879
Genus.Lachnospiraceae.NK4A136.group	Granulocytes	-0.00665532	0.00450974	0.140333	0.698879
Species.copri	Lymphocytes	0.00520731	0.00352982	0.140476	0.698879
Genus.Cloacibacillus	Platelets	0.0109305	0.00742522	0.141327	0.699016
Genus.Lachnospiraceae.AC2044.group	Lymphocytes	-0.00564977	0.00384655	0.142215	0.699016
Species.massiliensis.1	Granulocytes	-0.00486328	0.0033132	0.142471	0.699016
Species.massiliensis.2	Lymphocytes	0.00805382	0.00548726	0.142503	0.699016
Genus.Finegoldia	Granulocytes	0.0250197	0.0170741	0.143149	0.69973
Species.secundus	Granulocytes	-0.0141565	0.00968577	0.144183	0.700941
Phylum.Firmicutes	Lymphocytes	-0.0157742	0.0108172	0.145096	0.700941
Species.catus	Granulocytes	-0.00591964	0.00406492	0.145642	0.700941
Species.mutans	Platelets	-0.00706163	0.00485867	0.146436	0.700941
Genus.Coprobacter	Granulocytes	-0.00903002	0.00621405	0.146504	0.700941
Genus.Granulicatella	Platelets	-0.0126823	0.00873635	0.146919	0.700941
Genus.Lachnoclostridium	Lymphocytes	0.00575793	0.00397916	0.148216	0.700941
Genus.Holdemania	Lymphocytes	0.00779927	0.00539093	0.148295	0.700941
Genus.Enterococcus	Granulocytes	-0.00846321	0.00585114	0.148384	0.700941
Genus.Intestinimonas	Granulocytes	-0.00578993	0.00402088	0.150202	0.700941
Genus.Parabacteroides	Platelets	0.00407591	0.00283067	0.150217	0.700941
Species.intestini	Granulocytes	0.0113809	0.0079043	0.150238	0.700941
Family.Carnobacteriaceae	Lymphocytes	-0.0150548	0.0104564	0.150256	0.700941
Genus.Eisenbergiella	Granulocytes	0.00814513	0.00565946	0.150416	0.700941
Species.champanellensis	Lymphocytes	-0.00616724	0.00430737	0.152528	0.707557
Species.parainfluenzae	Lymphocytes	-0.0109337	0.00764236	0.152849	0.707557
Species.ovatus	Granulocytes	0.00710121	0.00499651	0.155572	0.716684
Genus.GCA.900066575	Platelets	-0.00475209	0.00335593	0.157089	0.716684
Genus.CAG.56	Lymphocytes	-0.0039837	0.00281419	0.157222	0.716684
Species.eggerthii	Granulocytes	-0.00549969	0.00388604	0.15732	0.716684
Genus.Prevotella_9	Lymphocytes	0.00317901	0.00224661	0.157383	0.716684
Species.wadsworthia	Platelets	0.00564118	0.00399293	0.158039	0.717335
Species.eggerthii	Lymphocytes	-0.00452093	0.00320531	0.158729	0.718132
Species.crossotus	Granulocytes	-0.00539125	0.00384501	0.161194	0.722617
Species.fermentans	Platelets	-0.00818408	0.00583969	0.161399	0.722617
Species.plebeius	Lymphocytes	-0.00491984	0.00352345	0.162941	0.722617
Genus.Papillibacter	Granulocytes	-0.0185272	0.0132694	0.162966	0.722617
Genus.Pygmaiobacter	Granulocytes	0.0163457	0.0117149	0.16325	0.722617
Species.invisus	Lymphocytes	-0.00370247	0.00265418	0.16335	0.722617
Genus.Coprobacillus	Granulocytes	0.0108256	0.00776785	0.163748	0.722617
Genus.DTU089	Lymphocytes	-0.0051735	0.00371595	0.16417	0.722617
Species.longoviformis	Lymphocytes	-0.0182202	0.0130986	0.164543	0.722617
Genus.Anaerosporobacter	Platelets	-0.0112435	0.00810386	0.165631	0.722617
Species.plebeius	Granulocytes	-0.00592564	0.00427183	0.165719	0.722617
Family.Hafniaceae	Granulocytes	0.0169214	0.0122106	0.166132	0.722617
Genus.Rikenella	Granulocytes	0.0215503	0.0155758	0.166809	0.722617
Genus.Tuzzerella	Granulocytes	0.00806896	0.005834	0.166957	0.722617
Species.coprophilus	Platelets	0.00888359	0.00646581	0.169782	0.732576
Species.parainfluenzae	Granulocytes	-0.0126875	0.00926632	0.171252	0.735586
Species.parvulum	Platelets	-0.018634	0.0136215	0.171637	0.735586
Species.paraputrificum	Lymphocytes	-0.0105104	0.0076907	0.172058	0.735586
Species.delbrueckii	Lymphocytes	-0.00609818	0.00447496	0.173284	0.736468
Species.indistinctus	Lymphocytes	0.00673598	0.00494885	0.173794	0.736468
Genus.Merdibacter	Platelets	-0.00672663	0.00494257	0.173844	0.736468
Species.wadsworthia	Granulocytes	-0.00772629	0.00572009	0.177099	0.747022
Genus.Butyricimonas	Platelets	-0.00489719	0.00362815	0.177404	0.747022
Genus.Slackia	Platelets	-0.005564	0.00413875	0.179145	0.752088
Genus.UC5.1.2E3	Lymphocytes	0.00674788	0.00503051	0.180109	0.752094
Family.Rikenellaceae	Platelets	0.00467622	0.00349021	0.180622	0.752094
Genus.Family.XIII.AD3011.group	Platelets	-0.00547347	0.0040993	0.182119	0.752094
Genus.Monoglobus	Lymphocytes	-0.00600174	0.0044999	0.182601	0.752094
Genus.Barnesiella	Lymphocytes	0.00413237	0.00309938	0.18275	0.752094
Species.intestinalis.1	Platelets	0.00549797	0.00412378	0.18277	0.752094
Species.animalis	Lymphocytes	-0.00938172	0.00707607	0.185207	0.752094
Genus.Family.XIII.UCG.001	Platelets	-0.00395593	0.00298521	0.185427	0.752094
Species.mucilaginosa	Platelets	-0.0168133	0.0126973	0.185761	0.752094
Order.Rhodospirillales	Lymphocytes	0.0050076	0.00378192	0.185787	0.752094
Genus.Methanobrevibacter	Lymphocytes	-0.00984682	0.00743884	0.185915	0.752094
Order.Izemoplasmatales	Lymphocytes	0.00929011	0.00702105	0.186089	0.752094
Order.Saccharimonadales	Granulocytes	0.00948083	0.00718166	0.1871	0.752094
Family.Bacteroidaceae	Platelets	0.00616054	0.0046744	0.18784	0.752094
Order.Veillonellales.Selenomonadales	Granulocytes	-0.00425195	0.00322787	0.188063	0.752094
Species.histaminiformans	Platelets	-0.0127507	0.00968906	0.188491	0.752094
Genus.Faecalicoccus	Lymphocytes	-0.0173526	0.0131883	0.188568	0.752094
Genus.Anaerotruncus	Platelets	0.00609541	0.00463538	0.18883	0.752094
Species.thetaiotaomicron	Granulocytes	0.00483777	0.00368516	0.189573	0.752595
Genus.Ligilactobacillus	Platelets	0.00482084	0.00367609	0.190033	0.752595
Order.Actinomycetales	Platelets	-0.0107907	0.00825112	0.191258	0.755306
Family.Carnobacteriaceae	Platelets	-0.0114719	0.00885193	0.195292	0.763407
Genus.Odoribacter	Lymphocytes	0.00452405	0.00349221	0.195468	0.763407
Species.biformis	Lymphocytes	-0.0075238	0.00580806	0.19549	0.763407
Order.Enterobacterales	Platelets	-0.00288415	0.00222674	0.195551	0.763407
Genus.Weissella	Granulocytes	0.0184693	0.0142788	0.196157	0.763407
Genus..Eubacterium..nodatum.group	Granulocytes	0.0124782	0.00967811	0.197594	0.763407
Order.Bifidobacteriales	Lymphocytes	0.00361921	0.00280721	0.197618	0.763407
Species.cutis	Lymphocytes	0.0147644	0.0114576	0.197839	0.763407
Genus.Defluviitaleaceae.UCG.011	Granulocytes	-0.00680597	0.0052896	0.198518	0.763407
Class.Synergistia	Platelets	0.00997186	0.00776023	0.199102	0.763407
Genus.Alistipes	Platelets	0.00423424	0.00329861	0.199575	0.763407
Genus.Solobacterium	Granulocytes	0.00954586	0.00744954	0.200361	0.763407
Class.Bacilli	Platelets	-0.00666824	0.00520451	0.200416	0.763407
Species.muciniphila	Granulocytes	-0.00457449	0.00358809	0.202648	0.763407
Family.Monoglobaceae	Lymphocytes	-0.00589334	0.00462466	0.202853	0.763407
Family.Barnesiellaceae	Lymphocytes	0.00439844	0.00345211	0.202924	0.763407
Species.luti	Granulocytes	-0.0103685	0.00815383	0.203815	0.763407
Genus.Dielma	Granulocytes	0.0233968	0.0184208	0.204343	0.763407
Genus.Colidextribacter	Granulocytes	-0.00559454	0.00441037	0.204927	0.763407
Class.Negativicutes	Granulocytes	-0.00492872	0.00389885	0.206482	0.763407
Family.Bifidobacteriaceae	Lymphocytes	0.00351437	0.00278006	0.206487	0.763407
Genus.Butyricicoccus	Granulocytes	0.00606831	0.00480327	0.206762	0.763407
Order.Monoglobales	Lymphocytes	-0.00593086	0.00469533	0.206843	0.763407
Genus.Bacteroides	Platelets	0.00581207	0.00460539	0.207249	0.763407
Genus.Lachnospiraceae.NK4A136.group	Lymphocytes	0.00469184	0.00372085	0.207629	0.763407
Species.lenta	Lymphocytes	-0.00679578	0.00539174	0.207827	0.763407
Class.Clostridia	Granulocytes	0.0189028	0.0150076	0.208137	0.763407
Species.paraputrificum	Platelets	-0.00818706	0.00651026	0.208854	0.763407
Genus.UCG.002	Platelets	-0.00386675	0.00307676	0.209145	0.763407
Family.Saccharimonadaceae	Granulocytes	0.00906564	0.00723001	0.210185	0.765206
Species.senegalensis	Lymphocytes	-0.00900378	0.00719518	0.211105	0.766359
Genus.Bifidobacterium	Lymphocytes	0.00328244	0.00262593	0.211598	0.766359
Genus.Enterorhabdus	Lymphocytes	-0.00519762	0.004171	0.213018	0.769506
Genus.Enterococcus	Lymphocytes	-0.00597354	0.00482754	0.216244	0.773093
Species.massiliensis.4	Platelets	-0.00623114	0.00503837	0.216486	0.773093
Genus.Bilophila	Granulocytes	-0.00686466	0.00555265	0.216654	0.773093
Family.Methanobacteriaceae	Lymphocytes	-0.010037	0.0081474	0.218276	0.773093
Genus.Lachnospiraceae.UCG.010	Granulocytes	0.00491845	0.00399249	0.218277	0.773093
Family.Ruminococcaceae	Granulocytes	0.0184618	0.0149989	0.218668	0.773093
Species.massiliensis.2	Granulocytes	0.00818016	0.00665489	0.219298	0.773093
Genus.Eggerthella	Lymphocytes	-0.00648564	0.00527989	0.219609	0.773093
Genus.Butyrivibrio	Granulocytes	-0.00477719	0.00389258	0.220025	0.773093
Genus.Epulopiscium	Granulocytes	0.0130354	0.0106367	0.220684	0.773093
Genus.CAG.352	Platelets	-0.00253436	0.00206803	0.220687	0.773093
Genus..Eubacterium..hallii.group	Platelets	0.0049358	0.00403706	0.221771	0.773093
Family..Clostridium..methylpentosum.group	Platelets	0.00532329	0.0043659	0.223033	0.773093
Genus.Megasphaera	Platelets	0.0066113	0.00542424	0.223202	0.773093
Species.finegoldii	Platelets	0.00419244	0.00344888	0.224437	0.773093
Genus.Prevotella_7	Granulocytes	0.00678792	0.0055911	0.225023	0.773093
Genus.Ruminococcus	Granulocytes	-0.00564334	0.00464879	0.225069	0.773093
Species.longicatena	Platelets	0.00330894	0.00272832	0.225499	0.773093
Genus.Monoglobus	Platelets	-0.00461947	0.00380926	0.225542	0.773093
Genus.Anaerotruncus	Lymphocytes	0.00664033	0.00547741	0.22569	0.773093
Genus.Bifidobacterium	Granulocytes	-0.00385708	0.0031838	0.226011	0.773093
Genus.Tyzzerella	Platelets	0.00349223	0.00288367	0.226177	0.773093
Genus.Tyzzerella	Lymphocytes	-0.00411635	0.00340705	0.227272	0.773093
Species.bicirculans	Lymphocytes	0.00313319	0.00259336	0.227283	0.773093
Genus.Haemophilus	Platelets	-0.00463742	0.00385332	0.229084	0.775408
Species.succinatutens	Granulocytes	-0.00621888	0.00517235	0.229529	0.775408
Family.Oxalobacteraceae	Lymphocytes	0.00797999	0.00664118	0.229816	0.775408
Genus.Merdibacter	Lymphocytes	0.00701282	0.00584086	0.230182	0.775408
Genus.Defluviitaleaceae.UCG.011	Lymphocytes	-0.00519526	0.0043635	0.234097	0.78479
Species.isoflavoniconvertens	Granulocytes	-0.00716257	0.00601906	0.234347	0.78479
Family.Pasteurellaceae	Platelets	-0.00491808	0.00414348	0.235542	0.78479
Family.Monoglobaceae	Platelets	-0.00464175	0.00391468	0.236022	0.78479
Genus.Caproiciproducens	Granulocytes	-0.0107616	0.00907884	0.236169	0.78479
Genus.UCG.007	Lymphocytes	-0.00725103	0.00611935	0.236335	0.78479
Genus.Escherichia.Shigella	Platelets	-0.00232294	0.00196441	0.237294	0.786107
Family.Enterococcaceae	Lymphocytes	-0.00605793	0.00514327	0.239152	0.788503
Genus.CHKCI001	Platelets	-0.0144246	0.0122734	0.240175	0.788503
Genus.Terrisporobacter	Granulocytes	-0.00421577	0.0036012	0.242026	0.788503
Genus.Succinivibrio	Granulocytes	0.0172412	0.0147367	0.24231	0.788503
Phylum.Actinobacteriota	Lymphocytes	-0.00556859	0.00476076	0.242417	0.788503
Order.Methanobacteriales	Lymphocytes	-0.00958743	0.00819743	0.242465	0.788503
Genus.Lactobacillus	Lymphocytes	-0.00411915	0.0035224	0.242525	0.788503
Class.Incertae.Sedis	Granulocytes	-0.0143449	0.0122971	0.243692	0.788503
Order.Monoglobales	Platelets	-0.00462949	0.00397455	0.244394	0.788503
Family.Lactobacillaceae	Lymphocytes	-0.00359752	0.00309209	0.244931	0.788503
Genus.Terrisporobacter	Lymphocytes	-0.00344934	0.00297037	0.245828	0.788503
Family.Defluviitaleaceae	Lymphocytes	-0.00561591	0.00483851	0.246063	0.788503
Genus.Anaerofustis	Platelets	-0.00837684	0.00722173	0.246357	0.788503
Species.succinatiphilus	Lymphocytes	0.0119133	0.0102875	0.24714	0.788503
Species.bifidum	Platelets	0.00468676	0.00405189	0.247688	0.788503
Order.Oscillospirales	Platelets	-0.0142085	0.0122863	0.247785	0.788503
Species.finegoldii	Lymphocytes	0.00470785	0.00407514	0.248269	0.788503
Class.Incertae.Sedis	Lymphocytes	-0.0117094	0.0101431	0.248613	0.788503
Class.Clostridia	Lymphocytes	-0.0142883	0.0123802	0.248734	0.788503
Genus..Eubacterium..siraeum.group	Granulocytes	-0.0040543	0.00355882	0.254891	0.806194
Species.catus	Lymphocytes	0.00381412	0.00335427	0.25578	0.807181
Species.obesi	Lymphocytes	0.00434449	0.00383143	0.257116	0.808046
Genus.Howardella	Platelets	-0.0034074	0.00300561	0.257211	0.808046
Genus.Lactonifactor	Lymphocytes	-0.0136607	0.0120868	0.258665	0.810717
Species.virosa	Lymphocytes	0.00676591	0.00599337	0.259221	0.810717
Genus.Sellimonas	Platelets	-0.00378825	0.00337169	0.261484	0.815415
Order.Coriobacteriales	Granulocytes	0.00515119	0.00458866	0.261889	0.815415
Species.cateniformis	Granulocytes	0.00896317	0.00800394	0.263058	0.817235
Species.ovatus	Platelets	-0.00389069	0.00348954	0.265146	0.819546
Species.hominis	Lymphocytes	-0.0032099	0.0028834	0.265885	0.819546
Species.formicigenerans	Granulocytes	0.00545509	0.00490123	0.265984	0.819546
Genus.Catenisphaera	Lymphocytes	-0.00735454	0.0066175	0.266683	0.819546
Class.Saccharimonadia	Granulocytes	0.00798154	0.0071851	0.266911	0.819546
Genus.Peptococcus	Lymphocytes	-0.00402381	0.00362795	0.267658	0.819546
Genus.Anaerostipes	Platelets	0.00484337	0.00437414	0.268452	0.819546
Species.pectinoschiza	Platelets	0.00292254	0.00263963	0.268492	0.819546
Species.obesi	Granulocytes	0.00511991	0.00464535	0.270667	0.824384
Class.Actinobacteria	Granulocytes	-0.0038361	0.00348601	0.271421	0.824515
Class.Actinobacteria	Lymphocytes	0.00315569	0.00287534	0.272696	0.824515
Order.Victivallales	Platelets	0.00855115	0.00779368	0.272832	0.824515
Genus..Eubacterium..brachy.group	Platelets	0.00453494	0.00413946	0.273554	0.824515
Order.Bacteroidales	Platelets	0.00583351	0.00532697	0.273751	0.824515
Species.tertium	Granulocytes	-0.0151472	0.0139019	0.276171	0.824515
Genus.Gordonibacter	Platelets	0.00687912	0.00632815	0.277279	0.824515
Genus.Lachnospiraceae.UCG.007	Platelets	-0.00828573	0.00762677	0.277573	0.824515
Order.Acidaminococcales	Lymphocytes	0.00305138	0.00280919	0.277655	0.824515
Genus.UCG.009	Platelets	-0.00529412	0.00487449	0.277712	0.824515
Species.bouchesdurhonensis	Lymphocytes	-0.00906729	0.00837326	0.279129	0.824515
Order.Bacillales	Granulocytes	0.0178811	0.0165217	0.2794	0.824515
Genus.Romboutsia	Lymphocytes	-0.00306252	0.00283061	0.279553	0.824515
Genus.Anaeroplasma	Granulocytes	-0.0075011	0.00694538	0.280406	0.824515
Family.Anaerofustaceae	Platelets	-0.00821875	0.00762826	0.281568	0.824515
Class.Gammaproteobacteria	Platelets	-0.00294615	0.00273541	0.281731	0.824515
Genus.Oxalobacter	Lymphocytes	0.00631231	0.0058675	0.282282	0.824515
Genus.Parabacteroides	Granulocytes	-0.00436393	0.00405665	0.282309	0.824515
Family.Enterobacteriaceae	Granulocytes	0.00324459	0.00301852	0.282691	0.824515
Family.Peptostreptococcaceae	Granulocytes	-0.0040858	0.00380767	0.283519	0.824515
Species.intestinalis.2	Granulocytes	-0.00717001	0.00668344	0.283628	0.824515
Family.Oxalobacteraceae	Platelets	0.00602963	0.00562185	0.283748	0.824515
Genus.Marvinbryantia	Lymphocytes	-0.00336394	0.00313988	0.284275	0.824515
Genus..Eubacterium..ventriosum.group	Granulocytes	0.00486866	0.00456474	0.286429	0.827748
Family.Acidaminococcaceae	Lymphocytes	0.00298576	0.00280022	0.286574	0.827748
Phylum.Synergistota	Platelets	0.00812646	0.00763976	0.287728	0.829368
Genus.Acetanaerobacterium	Lymphocytes	0.0126833	0.0120048	0.290998	0.836861
Genus.Senegalimassilia	Granulocytes	0.0045543	0.0043154	0.291525	0.836861
Species.saccharivorans	Platelets	-0.00379851	0.00360686	0.292543	0.838063
Species.bromii	Platelets	0.00196046	0.00186974	0.294662	0.842082
Family.Enterobacteriaceae	Platelets	-0.00220429	0.00210734	0.295821	0.842082
Species.justesenii	Lymphocytes	-0.0155723	0.0149043	0.29637	0.842082
Genus.TM7x	Granulocytes	0.00712797	0.00683131	0.297012	0.842082
Genus.Fusicatenibacter	Platelets	-0.00373444	0.00358061	0.297227	0.842082
Family.Ethanoligenenaceae	Lymphocytes	0.0122381	0.0117701	0.298708	0.842082
Family.Eggerthellaceae	Granulocytes	0.00411905	0.00396728	0.299412	0.842082
Genus.Succiniclasticum	Granulocytes	0.0077374	0.00746895	0.300489	0.842082
Species.fairfieldensis	Platelets	-0.01086	0.0104874	0.300679	0.842082
Class.Alphaproteobacteria	Lymphocytes	0.00406656	0.00392805	0.300806	0.842082
Genus.Oxalobacter	Platelets	0.00513368	0.0049664	0.301544	0.842082
Species.invisus	Platelets	0.0023186	0.00224748	0.302499	0.842082
Species.bacterium.2	Lymphocytes	-0.0038587	0.00374131	0.302622	0.842082
Family.Veillonellaceae	Granulocytes	-0.00329971	0.00320668	0.303732	0.842082
Genus.Lachnospiraceae.UCG.010	Lymphocytes	0.00337972	0.00329388	0.30512	0.842082
Family.Enterococcaceae	Granulocytes	-0.00638947	0.00623671	0.305859	0.842082
Species.histaminiformans	Granulocytes	0.0141751	0.0138838	0.307519	0.842082
Family.Sutterellaceae	Granulocytes	0.00425384	0.00417297	0.308278	0.842082
Family.Coriobacteriales.Incertae.Sedis	Granulocytes	-0.00425378	0.00418368	0.309525	0.842082
Genus.Adlercreutzia	Granulocytes	0.00498133	0.00490218	0.309815	0.842082
Genus.Monoglobus	Granulocytes	-0.00554368	0.00545772	0.310003	0.842082
Species.splanchnicus	Lymphocytes	0.00355694	0.00350478	0.310415	0.842082
Genus.UCG.007	Platelets	0.0052514	0.00518034	0.310971	0.842082
Species.hominis	Platelets	-0.00246945	0.00244074	0.311904	0.842082
Phylum.Proteobacteria	Platelets	-0.0031478	0.00311456	0.312428	0.842082
Species.indistinctus	Platelets	0.00422771	0.00419044	0.313279	0.842082
Family.Victivallaceae	Platelets	0.00803934	0.00799062	0.314621	0.842082
Family.Prevotellaceae	Lymphocytes	0.00241514	0.00240273	0.315071	0.842082
Genus.Leuconostoc	Lymphocytes	-0.0115839	0.0115604	0.316578	0.842082
Species.johnsonii	Granulocytes	0.00848137	0.00847384	0.317132	0.842082
Species.intestinihominis	Granulocytes	-0.00770323	0.0077064	0.31776	0.842082
Order.Chloroplast	Lymphocytes	-0.013487	0.0134952	0.317855	0.842082
Species.isoflavoniconvertens	Lymphocytes	-0.00495842	0.00496572	0.318273	0.842082
Genus.Succiniclasticum	Platelets	-0.00520656	0.0052144	0.318289	0.842082
Order.Pseudomonadales	Lymphocytes	0.00960399	0.00962336	0.318536	0.842082
Genus.Lachnospiraceae.UCG.007	Granulocytes	-0.0109021	0.0109258	0.318612	0.842082
Family.Prevotellaceae	Granulocytes	-0.00290595	0.00291306	0.318744	0.842082
Species.merdae	Granulocytes	-0.00359485	0.00361054	0.319668	0.842082
Family.Bifidobacteriaceae	Granulocytes	-0.003351	0.00337157	0.320521	0.842082
Genus.GCA.900066575	Lymphocytes	0.00394082	0.0039671	0.320776	0.842082
Species.bacterium.2	Platelets	0.00313617	0.00316672	0.322251	0.842082
Species.justesenii	Granulocytes	-0.0178744	0.0180708	0.322847	0.842082
Genus.Ligilactobacillus	Lymphocytes	0.00429328	0.00434495	0.323348	0.842082
Genus.Rothia	Platelets	-0.0113532	0.0114938	0.323516	0.842082
Species.bromii	Lymphocytes	-0.00218066	0.00220923	0.323858	0.842082
Species.vadensis	Platelets	-0.0157064	0.0159187	0.324055	0.842082
Class.Coriobacteriia	Granulocytes	0.0044927	0.00456671	0.325464	0.842082
Species.bifidum	Lymphocytes	-0.00470916	0.00478821	0.325613	0.842082
Family.Bacillaceae	Granulocytes	0.0164687	0.0167516	0.325797	0.842082
Genus.Latilactobacillus	Lymphocytes	-0.00580558	0.0059215	0.327122	0.842082
Genus.Enterococcus	Platelets	-0.00399433	0.00408718	0.328674	0.842082
Genus.Finegoldia	Platelets	0.0116551	0.0119271	0.328716	0.842082
Species.fermentans	Lymphocytes	-0.00673732	0.00690318	0.329322	0.842082
Genus.Faecalibacterium	Platelets	-0.00446071	0.00457271	0.329554	0.842082
Species.tertium	Lymphocytes	-0.0111812	0.011468	0.32981	0.842082
Order.Peptostreptococcales.Tissierellales	Lymphocytes	-0.00540788	0.00554962	0.330073	0.842082
Genus.Faecalitalea	Lymphocytes	0.00767099	0.00787351	0.330162	0.842082
Genus.Flavonifractor	Platelets	0.00323075	0.00331995	0.330732	0.842082
Order.Flavobacteriales	Granulocytes	0.0098513	0.0101338	0.331235	0.842082
Genus.Victivallis	Lymphocytes	0.00991069	0.0102003	0.331488	0.842082
Phylum.Patescibacteria	Granulocytes	0.00691264	0.00712224	0.332005	0.842082
Genus.Gordonibacter	Granulocytes	0.00879633	0.00906574	0.332149	0.842082
Family.Hydrogenoanaerobacterium	Lymphocytes	-0.00789306	0.00813927	0.332414	0.842082
Order.Bifidobacteriales	Granulocytes	-0.00329862	0.00340469	0.332865	0.842082
Genus.Acidaminococcus	Granulocytes	0.00576435	0.00595434	0.333241	0.842082
Species.uniformis	Granulocytes	0.00363635	0.00377098	0.335139	0.842082
Family.Oxalobacteraceae	Granulocytes	0.00776507	0.00805382	0.335213	0.842082
Species.johnsonii	Platelets	-0.00569303	0.00591595	0.336131	0.842082
Species.obeum	Platelets	-0.00314127	0.00326788	0.336664	0.842082
Genus.Caproiciproducens	Lymphocytes	-0.00719492	0.00749028	0.33701	0.842082
Family.Defluviitaleaceae	Granulocytes	-0.00563562	0.00586743	0.337048	0.842082
Family.Hungateiclostridiaceae	Granulocytes	0.0121517	0.0126585	0.337315	0.842082
Species.glucerasea	Granulocytes	0.00819355	0.00855186	0.338251	0.84262
Species.merdae	Platelets	0.00241033	0.00252068	0.339199	0.84262
Order.Saccharimonadales	Platelets	0.00479482	0.00501578	0.339338	0.84262
Genus.Agathobacter	Granulocytes	0.00505868	0.00530532	0.34057	0.842676
Family.Muribaculaceae	Granulocytes	-0.00377332	0.00395861	0.340731	0.842676
Genus.Eubacterium	Granulocytes	0.0109209	0.0114779	0.341603	0.842676
Genus.CAG.873	Granulocytes	-0.00615194	0.00646797	0.341772	0.842676
Genus.Frisingicoccus	Lymphocytes	0.00554925	0.00586703	0.344469	0.844942
Species.pamelaeae	Platelets	0.00748053	0.00791764	0.345001	0.844942
Genus.Slackia	Granulocytes	-0.00559734	0.00593127	0.34556	0.844942
Family.Pseudomonadaceae	Lymphocytes	0.00917541	0.00972456	0.345647	0.844942
Phylum.Firmicutes	Granulocytes	0.0123802	0.013123	0.345713	0.844942
Species.mucilaginosa	Granulocytes	0.0171146	0.0181961	0.347163	0.847005
Genus.Intestinimonas	Platelets	0.00263426	0.00280877	0.348546	0.848898
Species.clarus	Platelets	-0.00371136	0.00396589	0.349601	0.849986
Genus.Lachnospiraceae.FCS020.group	Platelets	-0.00273519	0.00292815	0.350485	0.850657
Genus.Dorea	Granulocytes	0.00581458	0.00624197	0.351813	0.852399
Order.Veillonellales.Selenomonadales	Platelets	0.00209377	0.00225445	0.353262	0.853327
Family.Clostridiaceae	Lymphocytes	-0.00268151	0.00289089	0.353862	0.853327
Species.aerofaciens	Lymphocytes	-0.00322535	0.00348451	0.354872	0.853327
Genus.Methanobrevibacter	Granulocytes	-0.0083485	0.00902293	0.355065	0.853327
Species.justesenii	Platelets	-0.0116689	0.0126163	0.355248	0.853327
Species.secunda	Lymphocytes	-0.00922246	0.0100202	0.357599	0.856519
Genus.Clostridium.sensu.stricto.1	Lymphocytes	-0.0025008	0.00272052	0.358201	0.856519
Species.edouardi	Granulocytes	0.003307	0.00359953	0.358465	0.856519
Genus.Erysipelotrichaceae.UCG.003	Granulocytes	0.00319848	0.00349169	0.359883	0.856519
Species.copri	Platelets	0.00273091	0.00298966	0.361232	0.856519
Genus.Slackia	Lymphocytes	-0.00446062	0.00489238	0.36213	0.856519
Genus.Veillonella	Lymphocytes	-0.00390949	0.00429234	0.362624	0.856519
Order.Clostridiales	Lymphocytes	-0.00265864	0.00292042	0.362858	0.856519
Genus..Eubacterium..ruminantium.group	Granulocytes	-0.00294355	0.00324069	0.363943	0.856519
Family.Enterococcaceae	Platelets	-0.00395165	0.00435446	0.364371	0.856519
Species.sanguinis	Granulocytes	-0.00329859	0.00363564	0.364478	0.856519
Species.massiliensis	Granulocytes	-0.00467418	0.005158	0.365057	0.856519
Species.animalis	Granulocytes	0.00777301	0.00858309	0.365363	0.856519
Class.Bacteroidia	Platelets	0.00498125	0.00550827	0.366051	0.856519
Genus.Pseudomonas	Lymphocytes	0.00859627	0.00950962	0.366245	0.856519
Species.intestinihominis	Lymphocytes	-0.00574483	0.006357	0.366379	0.856519
Species.magna	Granulocytes	0.0172678	0.0191491	0.367413	0.857501
Genus.Butyricicoccus	Lymphocytes	0.00356381	0.00396345	0.368787	0.859274
Family.Flavobacteriaceae	Granulocytes	0.00897356	0.0100467	0.371979	0.865269
Genus.Granulicatella	Granulocytes	0.0111428	0.0125227	0.373789	0.868035
Species.massiliensis.3	Granulocytes	-0.00467037	0.00526512	0.375278	0.870048
Species.aerofaciens	Platelets	0.00260635	0.00294935	0.377077	0.870572
Order.Bacteroidales	Granulocytes	0.00673602	0.00763216	0.377681	0.870572
Species.pectinilyticus	Platelets	0.00364423	0.00413039	0.377837	0.870572
Species.bacterium	Granulocytes	0.00302625	0.00343374	0.37836	0.870572
Family.Erysipelotrichaceae	Lymphocytes	0.00300381	0.00341013	0.378618	0.870572
Genus.Turicibacter	Granulocytes	-0.00320778	0.00366759	0.381993	0.8731
Species.nordii	Lymphocytes	0.0101522	0.011645	0.383533	0.8731
Genus.TM7x	Platelets	0.00415635	0.00476985	0.383764	0.8731
Genus.Lachnospiraceae.UCG.007	Lymphocytes	-0.00784575	0.00901296	0.384246	0.8731
Family.Saccharimonadaceae	Platelets	0.00439263	0.00504951	0.384564	0.8731
Species.angulatum	Platelets	0.00620174	0.007154	0.386217	0.8731
Genus.Pygmaiobacter	Lymphocytes	0.00838091	0.00966869	0.386262	0.8731
Family.vadinBE97	Granulocytes	0.0146649	0.0169319	0.386646	0.8731
Genus.Roseburia	Lymphocytes	-0.00467874	0.00540582	0.386979	0.8731
Species.bicirculans	Granulocytes	-0.00272105	0.00314531	0.387191	0.8731
Family.Christensenellaceae	Platelets	-0.00308599	0.0035673	0.387211	0.8731
Genus.Lacticaseibacillus	Lymphocytes	-0.006128	0.00708425	0.387244	0.8731
Order.Synergistales	Granulocytes	0.00976941	0.011308	0.387836	0.8731
Species.comes	Lymphocytes	-0.00315124	0.0036652	0.390128	0.876271
Genus.Actinomyces	Granulocytes	0.010207	0.011881	0.390498	0.876271
Genus.Mitsuokella	Lymphocytes	-0.00520542	0.00608437	0.392465	0.878147
Genus.Escherichia.Shigella	Granulocytes	0.00239705	0.00281486	0.394664	0.878147
Genus.Hungatella	Lymphocytes	0.00433128	0.00508905	0.394927	0.878147
Genus.Citrobacter	Lymphocytes	-0.00953348	0.0112117	0.39536	0.878147
Genus.Catenibacterium	Platelets	0.00260854	0.00307047	0.395783	0.878147
Species.bartlettii	Lymphocytes	-0.00213868	0.0025205	0.396363	0.878147
Genus.Lachnospiraceae.UCG.001	Granulocytes	0.00336486	0.00396698	0.396527	0.878147
Species.microfusus	Granulocytes	0.0138166	0.0162917	0.396606	0.878147
Order.Christensenellales	Platelets	-0.00308132	0.00363757	0.397158	0.878147
Genus.Catenibacterium	Lymphocytes	0.00307003	0.00362775	0.397616	0.878147
Species.paraputrificum	Granulocytes	-0.00788277	0.00932967	0.398368	0.87842
Order.DTU014	Granulocytes	-0.0108333	0.0128425	0.399127	0.878707
Family.Ruminococcaceae	Platelets	-0.00879491	0.0104754	0.401352	0.88009
Species.hathewayi	Lymphocytes	0.00432989	0.00515999	0.401605	0.88009
Genus.Lachnospiraceae.NK4B4.group	Platelets	-0.00622954	0.00742442	0.401643	0.88009
Species.jalaludinii	Granulocytes	-0.00683418	0.00818012	0.403664	0.881841
Genus.Atopobium	Platelets	-0.0102184	0.0122319	0.403704	0.881841
Genus..Ruminococcus..torques.group	Platelets	-0.00378299	0.00454092	0.405	0.882327
Order.Gastranaerophilales	Lymphocytes	0.00406772	0.00489498	0.406181	0.882327
Genus.Erysipelotrichaceae.UCG.003	Platelets	-0.00202467	0.00243779	0.406443	0.882327
Genus.Lactonifactor	Granulocytes	0.012174	0.0146583	0.406451	0.882327
Species.tanakaei	Platelets	0.00730592	0.00883316	0.408383	0.883575
Genus.Collinsella	Lymphocytes	-0.00272261	0.00329452	0.408778	0.883575
Species.piger	Platelets	0.00718913	0.00871234	0.409481	0.883575
Species.thetaiotaomicron	Lymphocytes	0.00250913	0.00304124	0.409554	0.883575
Genus.Alloscardovia	Granulocytes	0.0131797	0.0160183	0.410832	0.884655
Species.intestinalis.1	Lymphocytes	0.00400501	0.00487501	0.411542	0.884655
Genus.Blautia	Lymphocytes	-0.00661551	0.00805967	0.411953	0.884655
Family.Coriobacteriaceae	Lymphocytes	-0.00290959	0.0035606	0.414037	0.887183
Genus.Weissella	Platelets	-0.00812479	0.00997348	0.41548	0.887183
Genus.Intestinibacter	Platelets	0.00173779	0.00213646	0.416191	0.887183
Family.Tannerellaceae	Platelets	0.00252942	0.00310989	0.416219	0.887183
Genus.Acetanaerobacterium	Platelets	-0.00826463	0.0101631	0.416303	0.887183
Species.longoviformis	Platelets	-0.00899585	0.0110938	0.417627	0.887525
Species.rubiinfantis	Platelets	0.00696562	0.00861579	0.419018	0.887525
Genus.Colidextribacter	Platelets	-0.00248957	0.00308047	0.419186	0.887525
Species.formigenes	Platelets	-0.00749646	0.00928616	0.419708	0.887525
Species.senegalensis	Platelets	-0.00491391	0.00609278	0.420145	0.887525
Species.virosa	Platelets	-0.0040914	0.00507434	0.420273	0.887525
Species.saccharivorans	Granulocytes	-0.00415849	0.0051678	0.421195	0.888006
Species.provencensis	Platelets	0.00833932	0.0103841	0.422124	0.888006
Family.Micrococcaceae	Platelets	-0.00871212	0.0108549	0.422406	0.888006
Species.succinatiphilus	Granulocytes	0.00999975	0.012477	0.423065	0.888056
Genus.GCA.900066755	Granulocytes	0.012369	0.0154967	0.424968	0.890159
Genus.Lacticaseibacillus	Platelets	0.00476582	0.00599637	0.426935	0.890159
Family.Hydrogenoanaerobacterium	Granulocytes	-0.00783208	0.00986952	0.427645	0.890159
Species.longum	Lymphocytes	0.00195486	0.00246548	0.428037	0.890159
Genus.Family.XIII.AD3011.group	Lymphocytes	-0.0038411	0.0048462	0.428206	0.890159
Genus.Anaerostipes	Lymphocytes	0.00409659	0.00516963	0.428302	0.890159
Species.massiliensis	Lymphocytes	0.0033682	0.00425485	0.428781	0.890159
Genus.Mitsuokella	Platelets	0.00406754	0.00515001	0.429832	0.890159
Species.massiliensis.6	Granulocytes	0.011976	0.0151702	0.430045	0.890159
Order.Burkholderiales	Granulocytes	0.00335881	0.00427039	0.431748	0.890159
Species.massiliensis.7	Lymphocytes	-0.00737381	0.00937873	0.431928	0.890159
Order.Pseudomonadales	Platelets	0.00639273	0.00814668	0.43282	0.890159
Species.faecis.1	Platelets	-0.00931148	0.0118663	0.432822	0.890159
Species.porcorum	Lymphocytes	0.00879007	0.0112077	0.433062	0.890159
Species.magna	Platelets	0.0104731	0.0133697	0.433618	0.890159
Genus.GCA.900066755	Lymphocytes	0.00999698	0.0127821	0.434345	0.890343
Species.formigenes	Granulocytes	-0.0103611	0.0133021	0.436225	0.892193
Phylum.Firmicutes	Platelets	-0.00713227	0.00916271	0.436524	0.892193
Species.hydrogenotrophica	Lymphocytes	0.00559917	0.00723355	0.439087	0.892933
Phylum.Bacteroidota	Platelets	0.00432826	0.00560268	0.439987	0.892933
Family.Synergistaceae	Granulocytes	0.00868459	0.0112566	0.440591	0.892933
Species.hathewayi	Platelets	0.0033669	0.00436759	0.440964	0.892933
Genus.Lachnospiraceae.ND3007.group	Granulocytes	0.00340816	0.00443348	0.442241	0.892933
Species.massiliensis.9	Granulocytes	0.0106408	0.0138478	0.44243	0.892933
Genus.Klebsiella	Lymphocytes	-0.00427702	0.0055707	0.442811	0.892933
Species.aerofaciens	Granulocytes	-0.00324135	0.00422516	0.443177	0.892933
Genus.Lachnospiraceae.UCG.003	Granulocytes	0.0063284	0.00825784	0.443655	0.892933
Genus.Lachnospira	Platelets	0.00211259	0.00275871	0.443988	0.892933
Species.hominis	Granulocytes	-0.00266643	0.00349698	0.445951	0.892933
Order.Peptococcales	Platelets	0.00253589	0.0033408	0.447999	0.892933
Class.Incertae.Sedis	Platelets	-0.00650857	0.00858832	0.448732	0.892933
Species.angulatum	Granulocytes	-0.00774475	0.0102485	0.450018	0.892933
Genus.UCG.005	Platelets	0.00230873	0.00305543	0.450064	0.892933
Species.succinatutens	Platelets	0.00272203	0.00361254	0.451336	0.892933
Class.Lentisphaeria	Platelets	0.00572544	0.00759919	0.451377	0.892933
Genus.FD2005	Lymphocytes	-0.00533459	0.00708701	0.451797	0.892933
Order.Eubacteriales	Platelets	-0.00467759	0.0062159	0.451922	0.892933
Species.microfusus	Platelets	-0.00853797	0.0113744	0.453058	0.892933
Genus.Phascolarctobacterium	Granulocytes	-0.00240754	0.00321336	0.453903	0.892933
Genus.Roseburia	Granulocytes	0.0049042	0.00655458	0.454516	0.892933
Species.massiliensis.6	Lymphocytes	-0.00935596	0.0125131	0.454826	0.892933
Class.Saccharimonadia	Platelets	0.00375095	0.00501778	0.454925	0.892933
Species.obeum	Granulocytes	-0.00349216	0.0046819	0.455918	0.892933
Genus.Hafnia.Obesumbacterium	Granulocytes	0.00911751	0.0122256	0.455986	0.892933
Species.eggerthii	Platelets	0.00202284	0.00271494	0.456407	0.892933
Species.salivarius	Platelets	-0.00450085	0.00604802	0.456945	0.892933
Species.xylaniphila	Granulocytes	-0.0115708	0.01555	0.456998	0.892933
Species.cutis	Platelets	0.00720157	0.00970308	0.45815	0.892933
Genus.Intestinibacter	Lymphocytes	-0.0018706	0.00252437	0.458864	0.892933
Genus.Hungatella	Platelets	0.00319144	0.00430769	0.458952	0.892933
Genus.Negativibacillus	Granulocytes	0.0030442	0.00410979	0.459044	0.892933
Genus.Latilactobacillus	Platelets	-0.00371058	0.00501294	0.459358	0.892933
Genus.Prevotella	Granulocytes	-0.00739034	0.01001	0.460513	0.892933
Genus.Christensenella	Platelets	0.00494374	0.00670405	0.461042	0.892933
Species.massiliensis.6	Platelets	0.00780806	0.010591	0.461157	0.892933
Order.Opitutales	Platelets	0.00888981	0.012073	0.461706	0.892933
Genus.Paludicola	Platelets	0.00240993	0.00327353	0.461796	0.892933
Family.Erysipelatoclostridiaceae	Platelets	-0.0022553	0.00307001	0.462747	0.893504
Species.bouchesdurhonensis	Granulocytes	0.0074449	0.010155	0.463657	0.893504
Family.Selenomonadaceae	Platelets	0.00325797	0.00444742	0.464008	0.893504
Species.bartlettii	Platelets	0.00155784	0.00213352	0.465462	0.895069
Family.Marinifilaceae	Granulocytes	0.0033296	0.00457529	0.466952	0.896252
Species.faecium	Lymphocytes	0.00271437	0.00373375	0.467414	0.896252
Genus.Coprobacillus	Platelets	0.00393548	0.00542683	0.468512	0.896252
Species.angulatum	Lymphocytes	0.00612167	0.00845341	0.46914	0.896252
Genus.Lachnospiraceae.UCG.004	Lymphocytes	0.00230692	0.00318664	0.469282	0.896252
Family.Eggerthellaceae	Platelets	-0.00199081	0.00277043	0.472565	0.901291
Species.massiliensis.5	Granulocytes	0.00735262	0.0102612	0.473827	0.902466
Family.Peptococcaceae	Platelets	0.00237515	0.00332142	0.47472	0.902937
Species.jalaludinii	Lymphocytes	-0.00479832	0.0067478	0.477198	0.906417
Species.eutactus	Lymphocytes	-0.00174042	0.00247017	0.481245	0.912701
Genus.Sanguibacteroides	Lymphocytes	-0.00974296	0.0138854	0.483055	0.912701
Species.bacterium.1	Platelets	-0.00164703	0.00234834	0.483248	0.912701
Genus.Fournierella	Platelets	-0.00275108	0.00392331	0.483339	0.912701
Species.stercoris	Lymphocytes	0.00254549	0.00363623	0.484073	0.912701
Genus.Candidatus.Soleaferrea	Platelets	0.00349344	0.00500677	0.485505	0.912701
Species.scindens	Granulocytes	0.0142498	0.0204886	0.486909	0.912701
Phylum.Euryarchaeota	Granulocytes	-0.00651162	0.00937857	0.487656	0.912701
Genus.Megasphaera	Lymphocytes	-0.0044311	0.00641206	0.489695	0.912701
Species.equolifaciens	Lymphocytes	0.00410566	0.00595409	0.490641	0.912701
Species.edouardi	Lymphocytes	0.00204446	0.00296953	0.491317	0.912701
Species.cateniformis	Platelets	0.00383382	0.00558994	0.492977	0.912701
Species.colihominis	Platelets	0.00453002	0.00661801	0.493824	0.912701
Class.Bacteroidia	Granulocytes	0.00538958	0.00789164	0.494803	0.912701
Genus.Gordonibacter	Lymphocytes	0.00509682	0.00747945	0.495755	0.912701
Genus.Adlercreutzia	Lymphocytes	0.00275174	0.00404461	0.496448	0.912701
Class.Clostridia	Platelets	-0.00712247	0.0104831	0.497033	0.912701
Genus.UCG.002	Lymphocytes	0.00246675	0.00363729	0.497818	0.912701
Order.Enterobacterales	Lymphocytes	-0.00178191	0.00263255	0.498646	0.912701
Species.minuta	Lymphocytes	0.00962997	0.0142517	0.499387	0.912701
Species.bouchesdurhonensis	Platelets	0.00478152	0.00708964	0.500194	0.912701
Species.secunda	Platelets	-0.00570721	0.00848265	0.50123	0.912701
Genus.Fenollaria	Granulocytes	0.0100131	0.0149484	0.503118	0.912701
Genus..Eubacterium..siraeum.group	Platelets	-0.00166366	0.00248556	0.503445	0.912701
Species.vadensis	Granulocytes	-0.0152384	0.0228086	0.50423	0.912701
Genus.Papillibacter	Platelets	-0.00618969	0.00927081	0.504515	0.912701
Genus..Ruminococcus..gnavus.group	Lymphocytes	-0.00207624	0.00311629	0.505408	0.912701
Species.inops	Lymphocytes	-0.00221832	0.00332978	0.505438	0.912701
Species.animalis	Platelets	-0.00398529	0.00599316	0.506227	0.912701
Species.vulgatus	Granulocytes	0.00222909	0.00335591	0.506704	0.912701
Genus.Veillonella	Granulocytes	-0.0034533	0.00520502	0.507197	0.912701
Family.Lachnospiraceae	Lymphocytes	-0.00792092	0.0119403	0.507248	0.912701
Family.Coriobacteriales.Incertae.Sedis	Platelets	-0.00193548	0.00292159	0.507826	0.912701
Phylum.Desulfobacterota	Granulocytes	-0.00314373	0.00474697	0.507962	0.912701
Genus.Dialister	Lymphocytes	-0.00164598	0.00248562	0.507999	0.912701
Species.magna	Lymphocytes	-0.0104563	0.0157977	0.508202	0.912701
Species.inops	Platelets	0.00186297	0.00281828	0.50875	0.912701
Genus.Parasutterella	Platelets	0.0020436	0.00309486	0.509206	0.912701
Family.UCG.010	Lymphocytes	-0.00228929	0.00347134	0.509743	0.912701
Genus..Ruminococcus..gauvreauii.group	Platelets	0.00157046	0.00238448	0.510298	0.912701
Order.Verrucomicrobiales	Lymphocytes	0.00207633	0.00316788	0.512347	0.912701
Species.anginosus	Lymphocytes	-0.00794471	0.0121271	0.512547	0.912701
Order.Erysipelotrichales	Lymphocytes	0.00326296	0.00498281	0.512725	0.912701
Genus.Lachnospiraceae.NK4B4.group	Granulocytes	0.00695236	0.0106365	0.513503	0.912701
Family.Ethanoligenenaceae	Platelets	-0.00648049	0.00996541	0.515654	0.912701
Genus.Pseudomonas	Platelets	0.00523219	0.00805045	0.515895	0.912701
Genus.Lactiplantibacillus	Lymphocytes	-0.00683643	0.0105337	0.516489	0.912701
Genus.Colidextribacter	Lymphocytes	0.00235931	0.00364	0.517033	0.912701
Family.Flavobacteriaceae	Lymphocytes	-0.0053683	0.00828831	0.517336	0.912701
Species.plebeius	Platelets	0.00193248	0.00298456	0.517466	0.912701
Family.Pseudomonadaceae	Platelets	0.00532901	0.00823274	0.517595	0.912701
Species.bartlettii	Granulocytes	-0.00197453	0.00305629	0.518399	0.912701
Species.putredinis	Lymphocytes	0.00190284	0.00295839	0.520246	0.912701
Family.Veillonellaceae	Platelets	0.00143894	0.00223938	0.520661	0.912701
Family.Monoglobaceae	Granulocytes	-0.00359281	0.00561039	0.522074	0.912701
Genus.Agathobacter	Lymphocytes	-0.00279712	0.00437707	0.522949	0.912701
Order.Oscillospirales	Lymphocytes	0.00924019	0.0145233	0.524775	0.912701
Genus.Christensenellaceae.R.7.group	Platelets	-0.00195414	0.00307172	0.524816	0.912701
Species.mitsuokai	Granulocytes	-0.005234	0.00826595	0.526753	0.912701
Genus.Lachnospiraceae.UCG.001	Lymphocytes	0.00207028	0.00327258	0.527136	0.912701
Genus.Holdemanella	Lymphocytes	0.00168661	0.00266632	0.527169	0.912701
Genus.Anaerofilum	Granulocytes	0.00635021	0.0100485	0.527564	0.912701
Species.inops	Granulocytes	-0.00254901	0.00403707	0.527928	0.912701
Family.Veillonellaceae	Lymphocytes	-0.00166965	0.00264584	0.528159	0.912701
Species.hadrus	Platelets	0.00257592	0.00409018	0.528986	0.912701
Family..Clostridium..methylpentosum.group	Lymphocytes	0.00323807	0.00516121	0.530554	0.912701
Genus.UCG.007	Granulocytes	0.0046407	0.00742291	0.531997	0.912701
Species.muciniphila	Lymphocytes	0.00184886	0.00296142	0.532569	0.912701
Species.togonis	Granulocytes	-0.00523103	0.00838228	0.532737	0.912701
Species.inulinivorans	Lymphocytes	0.00170439	0.00273559	0.533403	0.912701
Order.Clostridia.vadinBB60.group	Platelets	0.00239575	0.00384584	0.533467	0.912701
Genus.Prevotella	Platelets	-0.00434756	0.0069887	0.534033	0.912701
Genus.Anaeroplasma	Lymphocytes	-0.00356476	0.005731	0.534079	0.912701
Genus.UCG.009	Granulocytes	-0.0043376	0.00698523	0.534768	0.912701
Species.dispar	Lymphocytes	-0.00337972	0.00544792	0.535162	0.912701
Order.Chloroplast	Granulocytes	0.0101396	0.0163666	0.535715	0.912701
Species.callidus	Lymphocytes	-0.00255308	0.00413052	0.536654	0.912701
Species.microfusus	Lymphocytes	-0.00829974	0.01344	0.537026	0.912701
Genus.NK4A214.group	Platelets	-0.00178081	0.00289018	0.537936	0.912701
Species.parasanguinis	Platelets	-0.00445172	0.00723385	0.538435	0.912701
Species.longicatena	Granulocytes	-0.00240586	0.00391034	0.53853	0.912701
Genus.Lachnospira	Lymphocytes	0.0020044	0.00325975	0.53877	0.912701
Species.timonensis	Platelets	-0.0064319	0.0104741	0.539308	0.912701
Species.putredinis	Granulocytes	-0.00220073	0.00358678	0.539646	0.912701
Family.Akkermansiaceae	Lymphocytes	0.00189854	0.00309688	0.539988	0.912701
Genus.Fournierella	Lymphocytes	-0.00284139	0.00463565	0.540058	0.912701
Genus.Blautia	Platelets	0.00417462	0.00682264	0.540763	0.912701
Genus.Akkermansia	Lymphocytes	0.00175991	0.00287935	0.5412	0.912701
Genus.Holdemanella	Platelets	0.00137883	0.00225676	0.541359	0.912701
Species.sobrinus	Granulocytes	-0.00694304	0.0113701	0.54158	0.912701
Phylum.Patescibacteria	Platelets	0.00303528	0.00497361	0.541822	0.912701
Family.UCG.011	Platelets	-0.00349661	0.00573597	0.542275	0.912701
Species.anginosus	Platelets	-0.00625558	0.0102645	0.542379	0.912701
Species.fastidiosa	Granulocytes	0.0129425	0.0212387	0.542413	0.912701
Species.pleomorphus	Granulocytes	-0.0103655	0.0170419	0.543172	0.912701
Phylum.Proteobacteria	Lymphocytes	-0.00223893	0.00368108	0.543181	0.912701
Species.massiliensis.2	Platelets	-0.00280879	0.00464864	0.545841	0.913832
Family.Defluviitaleaceae	Platelets	-0.00247096	0.00409733	0.546606	0.913832
Genus.Acetanaerobacterium	Granulocytes	-0.00877434	0.0145601	0.546898	0.913832
Genus..Bacteroides..pectinophilus.group	Lymphocytes	-0.00403983	0.00671105	0.547337	0.913832
Species.faecium	Platelets	-0.0019008	0.00316047	0.547695	0.913832
Family.Acholeplasmataceae	Granulocytes	-0.00451394	0.00750687	0.547776	0.913832
Species.intestini	Lymphocytes	0.00391363	0.00652541	0.548812	0.914468
Genus.Defluviitaleaceae.UCG.011	Platelets	-0.0022055	0.00369524	0.550748	0.915871
Order.Oscillospirales	Granulocytes	0.0105038	0.0176082	0.550964	0.915871
Genus.Lachnospiraceae.ND3007.group	Platelets	0.00183947	0.00309547	0.552487	0.916378
Order.Flavobacteriales	Lymphocytes	-0.00496742	0.00836115	0.55258	0.916378
Order.Rhodospirillales	Granulocytes	0.00270921	0.00458848	0.555035	0.918248
Genus.Prevotellaceae.NK3B31.group	Lymphocytes	-0.0027661	0.00469197	0.555638	0.918248
Phylum.Verrucomicrobiota	Lymphocytes	0.0020393	0.0034595	0.555678	0.918248
Order.Monoglobales	Granulocytes	-0.00334066	0.00569623	0.557698	0.920498
Genus.Marvinbryantia	Granulocytes	-0.00222845	0.00380833	0.558582	0.920869
Genus..Eubacterium..brachy.group	Lymphocytes	-0.00285657	0.00489292	0.55948	0.921265
Genus.Lachnoclostridium	Platelets	0.00196055	0.00337096	0.560972	0.922028
Species.fermentans	Granulocytes	-0.00485614	0.00837198	0.562019	0.922028
Genus.Shuttleworthia	Lymphocytes	-0.00221107	0.0038216	0.563014	0.922028
Genus.Desulfovibrio	Platelets	-0.00162462	0.00281358	0.563789	0.922028
Species.butyriciproducens	Granulocytes	0.00567759	0.00983718	0.563968	0.922028
Species.scindens	Platelets	-0.00825144	0.0143045	0.564181	0.922028
Species.excrementihominis	Granulocytes	-0.00354216	0.00614659	0.564561	0.922028
Phylum.Synergistota	Lymphocytes	-0.0051886	0.00903008	0.565702	0.922814
Genus.Limosilactobacillus	Platelets	0.00298882	0.00525022	0.569302	0.927604
Species.urinimassiliense	Lymphocytes	-0.00788091	0.0139159	0.571305	0.929785
Genus.Lachnospiraceae.UCG.003	Platelets	-0.00325014	0.00576573	0.57309	0.930089
Genus.Lactiplantibacillus	Platelets	-0.00501597	0.00891604	0.573853	0.930089
Species.glucerasea	Lymphocytes	-0.00396898	0.00705594	0.573905	0.930089
Genus.Lachnospiraceae.UCG.001	Platelets	0.00155711	0.00276999	0.574153	0.930089
Species.tanakaei	Granulocytes	0.00704957	0.0126553	0.577626	0.933333
Family.Butyricicoccaceae	Granulocytes	0.00312992	0.00562229	0.577863	0.933333
Genus.Dielma	Lymphocytes	0.00845417	0.0152041	0.578308	0.933333
Order.Micrococcales	Platelets	-0.00580581	0.0104555	0.578827	0.933333
Genus.Paraprevotella	Granulocytes	-0.00187553	0.00339493	0.580769	0.933558
Genus..Eubacterium..nodatum.group	Platelets	0.00372913	0.00676119	0.581385	0.933558
Species.bacterium	Platelets	-0.0013212	0.00239773	0.581748	0.933558
Class.Desulfovibrionia	Granulocytes	-0.00249541	0.00453714	0.582449	0.933558
Species.splanchnicus	Platelets	-0.0016319	0.00296751	0.582501	0.933558
Phylum.Bacteroidota	Granulocytes	0.00439742	0.00802666	0.583921	0.933558
Species.evryensis	Lymphocytes	-0.00665978	0.0121581	0.583979	0.933558
Genus.Prevotella_7	Lymphocytes	0.00252393	0.00461446	0.584532	0.933558
Family.Family.XI	Platelets	0.00495612	0.0091016	0.5862	0.933558
Species.uniformis	Platelets	0.00143234	0.00263345	0.586635	0.933558
Species.nordii	Platelets	-0.00535369	0.00985855	0.58722	0.933558
Family.Butyricicoccaceae	Platelets	-0.00212741	0.00392504	0.587936	0.933558
Genus.Howardella	Granulocytes	-0.00233415	0.00430753	0.588029	0.933558
Genus..Eubacterium..hallii.group	Granulocytes	0.0031331	0.00578639	0.588315	0.933558
Order.Lachnospirales	Lymphocytes	-0.00605859	0.0112365	0.58988	0.933957
Genus.CAG.873	Lymphocytes	-0.00286981	0.00533661	0.590867	0.933957
Species.edouardi	Platelets	0.0013492	0.00251361	0.591558	0.933957
Species.secundus	Platelets	-0.00363192	0.00676826	0.59166	0.933957
Species.prausnitzii	Granulocytes	-0.00289989	0.00540768	0.591907	0.933957
Order.Eubacteriales	Lymphocytes	0.00391769	0.00734513	0.593899	0.934649
Genus.Holdemania	Platelets	-0.00243521	0.00456708	0.594012	0.934649
Family.Acholeplasmataceae	Lymphocytes	-0.00329862	0.00619206	0.594351	0.934649
Class.Methanobacteria	Granulocytes	-0.00502187	0.00949144	0.596861	0.936467
Class.Synergistia	Granulocytes	0.00584874	0.0111239	0.59916	0.936467
Species.formicigenerans	Lymphocytes	-0.00212221	0.00404465	0.599916	0.936467
Genus..Eubacterium..siraeum.group	Lymphocytes	-0.00153015	0.00293694	0.602484	0.936467
Order.Acholeplasmatales	Granulocytes	-0.00394274	0.00758258	0.603201	0.936467
Genus.Incertae.Sedis	Lymphocytes	-0.0029462	0.00566692	0.603257	0.936467
Species.fairfieldensis	Lymphocytes	-0.00643158	0.0123959	0.603987	0.936467
Genus.Acidaminococcus	Platelets	0.00215568	0.00415826	0.604291	0.936467
Genus.Catenisphaera	Granulocytes	-0.00414692	0.00802699	0.605538	0.936467
Family.Erysipelatoclostridiaceae	Lymphocytes	0.00187191	0.00362771	0.60597	0.936467
Order.Opitutales	Lymphocytes	0.007344	0.0142663	0.606825	0.936467
Species.pectinoschiza	Granulocytes	-0.00193945	0.00378296	0.608292	0.936467
Order.Victivallales	Lymphocytes	0.0047204	0.00921269	0.608502	0.936467
Family.Eubacteriaceae	Lymphocytes	0.00497674	0.00971746	0.608667	0.936467
Order.Synergistales	Lymphocytes	0.00477702	0.00932939	0.60874	0.936467
Family.Puniceicoccaceae	Platelets	0.00634935	0.0124173	0.609236	0.936467
Genus.Fusicatenibacter	Granulocytes	-0.00262208	0.00513116	0.60946	0.936467
Species.mucilaginosa	Lymphocytes	-0.00764669	0.0150134	0.610641	0.936467
Order.Acholeplasmatales	Lymphocytes	-0.00317948	0.0062543	0.611312	0.936467
Order.Flavobacteriales	Platelets	0.00359728	0.0070771	0.611361	0.936467
Species.longum	Granulocytes	0.00151933	0.00298969	0.611437	0.936467
Species.piger	Lymphocytes	-0.00523049	0.0102958	0.611556	0.936467
Genus.Terrisporobacter	Platelets	0.00127701	0.0025155	0.611811	0.936467
Genus.Peptococcus	Platelets	0.00155696	0.00307219	0.612417	0.936467
Species.bacterium.2	Granulocytes	-0.00229744	0.00453781	0.612769	0.936467
Family.Bacillaceae	Platelets	-0.00592042	0.0116988	0.612923	0.936467
Genus..Eubacterium..brachy.group	Granulocytes	0.00297515	0.00593238	0.616127	0.9373
Species.stercoris.1	Lymphocytes	-0.00178055	0.0035517	0.616257	0.9373
Species.merdae	Lymphocytes	0.00149171	0.00297919	0.61669	0.9373
Species.caccae	Granulocytes	-0.00173419	0.00346416	0.616761	0.9373
Genus.Succinivibrio	Lymphocytes	-0.00608744	0.0121622	0.616821	0.9373
Family.Acidaminococcaceae	Platelets	-0.00117847	0.00237116	0.619302	0.937368
Species.pectinoschiza	Lymphocytes	0.00154996	0.00312029	0.619488	0.937368
Species.parvulum	Lymphocytes	-0.00796886	0.0161073	0.6209	0.937368
Genus.Lachnospiraceae.AC2044.group	Platelets	0.00161167	0.00325888	0.621034	0.937368
Species.johnsonii	Lymphocytes	0.00344884	0.00699214	0.621952	0.937368
Genus.Ruminococcus	Platelets	0.0015982	0.00324746	0.622733	0.937368
Species.intestinalis	Platelets	-0.00113423	0.00230514	0.6228	0.937368
Genus.Leuconostoc	Granulocytes	0.00689183	0.0140212	0.623163	0.937368
Genus.Lactococcus	Granulocytes	-0.00288228	0.00587217	0.623653	0.937368
Family.Barnesiellaceae	Platelets	-0.00143037	0.00292391	0.624811	0.937368
Family.Hafniaceae	Lymphocytes	0.00493101	0.0100804	0.624832	0.937368
Genus..Eubacterium..hallii.group	Lymphocytes	-0.00233421	0.00477286	0.624912	0.937368
Species.stercoris	Platelets	0.00149663	0.00307806	0.626918	0.938172
Species.virosa	Granulocytes	0.00353347	0.00727018	0.627062	0.938172
Genus..Eubacterium..fissicatena.group	Platelets	0.00264836	0.00546479	0.628054	0.938172
Order.Gastranaerophilales	Platelets	0.00200783	0.00414402	0.628132	0.938172
Genus.Solobacterium	Lymphocytes	-0.00296943	0.00614902	0.629268	0.938866
Genus.UCG.009	Lymphocytes	-0.00277536	0.00576202	0.630153	0.939183
Genus.Dorea	Platelets	0.00208952	0.00435906	0.631798	0.939852
Species.muciniphila	Platelets	0.00120107	0.00250671	0.631946	0.939852
Order.Veillonellales.Selenomonadales	Lymphocytes	-0.00127107	0.00266449	0.633442	0.940165
Species.massiliensis.9	Platelets	-0.00458796	0.00966918	0.635256	0.940165
Class.Alphaproteobacteria	Granulocytes	0.00226011	0.0047644	0.635341	0.940165
Genus.Sanguibacteroides	Platelets	-0.00556815	0.011754	0.635805	0.940165
Genus.Klebsiella	Platelets	0.00223153	0.00471585	0.63618	0.940165
Genus.Coprococcus	Lymphocytes	0.00231347	0.0049128	0.637814	0.940165
Species.coprophilus	Lymphocytes	0.00358508	0.00764592	0.639255	0.940165
Genus.Streptococcus	Granulocytes	-0.00162927	0.00347554	0.639332	0.940165
Genus..Eubacterium..fissicatena.group	Granulocytes	0.00366292	0.00782798	0.639943	0.940165
Species.coprocola	Lymphocytes	0.00156704	0.00335765	0.640814	0.940165
Order.Acidaminococcales	Platelets	-0.00110964	0.00237884	0.640989	0.940165
Genus.Lactococcus	Platelets	-0.00189674	0.00409951	0.643703	0.940165
Genus.GCA.900066755	Platelets	0.00500448	0.0108208	0.643838	0.940165
Genus.UC5.1.2E3	Granulocytes	0.00282032	0.00610393	0.644149	0.940165
Order.Saccharimonadales	Lymphocytes	0.00273709	0.00592827	0.6444	0.940165
Genus.Turicibacter	Platelets	0.00118142	0.00256113	0.644695	0.940165
Genus.Mogibacterium	Platelets	0.0025559	0.00554686	0.645058	0.940165
Species.ramosum	Lymphocytes	-0.00257949	0.00559869	0.645096	0.940165
Genus.Oscillibacter	Granulocytes	0.00194885	0.004233	0.645337	0.940165
Family.Rikenellaceae	Granulocytes	0.00229586	0.00500357	0.646449	0.940165
Genus.Prevotella_9	Platelets	0.000869859	0.00190326	0.647748	0.940165
Order.Clostridiales	Platelets	0.00112886	0.00247259	0.648098	0.940165
Genus.Shuttleworthia	Granulocytes	-0.00211272	0.00463356	0.648521	0.940165
Genus.Allisonella	Lymphocytes	-0.00316024	0.00694276	0.649078	0.940165
Family.Peptococcaceae	Lymphocytes	-0.00178024	0.00392486	0.650233	0.940165
Genus.Oxalobacter	Granulocytes	0.00322204	0.00711719	0.650857	0.940165
Genus.Eubacterium	Lymphocytes	0.00427195	0.00947064	0.652038	0.940165
Species.biformis	Platelets	-0.00221786	0.00491961	0.652221	0.940165
Order.Peptococcales	Granulocytes	0.00215772	0.00478638	0.652232	0.940165
Species.sedimentorum	Granulocytes	0.00283063	0.006281	0.652332	0.940165
Species.stercoris.1	Platelets	0.00134772	0.00300618	0.654026	0.941247
Species.pamelaeae	Granulocytes	0.00507439	0.0113455	0.654788	0.941247
Genus.Ligilactobacillus	Granulocytes	0.0023547	0.00526987	0.655103	0.941247
Order.Lactobacillales	Granulocytes	0.00173858	0.00391868	0.657384	0.943554
Family.Desulfovibrionaceae	Granulocytes	-0.00190364	0.00431384	0.659104	0.943554
Family.Synergistaceae	Lymphocytes	0.00409309	0.00928657	0.65949	0.943554
Family.Puniceicoccaceae	Lymphocytes	0.00645853	0.0146715	0.659884	0.943554
Genus.Lactonifactor	Platelets	-0.00450309	0.0102358	0.660083	0.943554
Family.Saccharimonadaceae	Lymphocytes	0.00261152	0.00596772	0.661768	0.944571
Genus.Paludicola	Granulocytes	-0.00204992	0.00468995	0.662146	0.944571
Species.bifidum	Granulocytes	-0.00252432	0.0058075	0.663902	0.946105
Species.funiformis	Granulocytes	-0.00410765	0.00947032	0.664575	0.946105
Genus.Phascolarctobacterium	Lymphocytes	0.00114293	0.00265096	0.666464	0.947183
Species.indistinctus	Granulocytes	0.00257311	0.0060051	0.668392	0.947183
Family.Clostridiaceae	Platelets	0.0010485	0.00244767	0.66848	0.947183
Species.salivarius	Granulocytes	-0.00370935	0.00866501	0.668686	0.947183
Genus.Eggerthella	Granulocytes	0.00274186	0.00640565	0.668719	0.947183
Species.massiliensis.8	Granulocytes	-0.00497505	0.0116816	0.670286	0.947248
Family.Anaerovoracaceae	Lymphocytes	0.00266642	0.00627049	0.670762	0.947248
Order.Bifidobacteriales	Platelets	0.00100913	0.0023778	0.671372	0.947248
Genus.Succinivibrio	Platelets	-0.00435695	0.0102943	0.672214	0.947248
Order.Peptococcales	Lymphocytes	-0.00166791	0.00394795	0.672772	0.947248
Genus.Phascolarctobacterium	Platelets	-0.000947747	0.00224374	0.672831	0.947248
Class.Vampirivibrionia	Lymphocytes	0.00212743	0.00504948	0.673618	0.947402
Order.DTU014	Platelets	-0.00375453	0.00896802	0.67556	0.94881
Genus.TM7x	Lymphocytes	0.00235542	0.00563727	0.676165	0.94881
Class.Actinobacteria	Platelets	0.00101576	0.00243495	0.676655	0.94881
Species.massiliensis.1	Platelets	0.000958448	0.00231537	0.679002	0.949142
Order.Enterobacterales	Granulocytes	0.0013204	0.00319214	0.67923	0.949142
Genus.Peptococcus	Granulocytes	0.00181415	0.00440089	0.680267	0.949142
Genus.NK4A214.group	Lymphocytes	-0.0014041	0.0034151	0.681057	0.949142
Genus.Paraprevotella	Lymphocytes	0.00114711	0.00280041	0.682174	0.949142
Genus.Senegalimassilia	Lymphocytes	0.00145355	0.00356117	0.683243	0.949142
Genus.Clostridium.sensu.stricto.1	Platelets	0.000936326	0.00230342	0.68447	0.949142
Class.Verrucomicrobiae	Lymphocytes	0.00132854	0.00327067	0.684688	0.949142
Genus.Hafnia.Obesumbacterium	Lymphocytes	0.00409588	0.010086	0.684761	0.949142
Genus.Faecalibacterium	Granulocytes	-0.00265755	0.00655275	0.685153	0.949142
Genus.Paraprevotella	Platelets	-0.000959931	0.00237023	0.685571	0.949142
Order.Verrucomicrobiales	Platelets	0.00108567	0.00268162	0.685674	0.949142
Family.Bifidobacteriaceae	Platelets	0.000952288	0.00235475	0.686	0.949142
Genus.Enterobacter	Platelets	0.00354337	0.00877351	0.686397	0.949142
Order.Desulfovibrionales	Granulocytes	-0.00176022	0.00437147	0.687287	0.949434
Family.Peptococcaceae	Granulocytes	0.00190264	0.00475856	0.689366	0.950406
Genus.CAG.352	Granulocytes	0.00118263	0.00296436	0.690018	0.950406
Genus.Mitsuokella	Granulocytes	-0.00293952	0.0073788	0.690443	0.950406
Genus.Escherichia.Shigella	Lymphocytes	-0.000924356	0.00232244	0.69071	0.950406
Genus.Family.XIII.UCG.001	Granulocytes	-0.00168904	0.00427964	0.693174	0.951515
Genus.CAG.352	Lymphocytes	0.000964258	0.00244507	0.693396	0.951515
Genus.Intestinibacter	Granulocytes	-0.00120654	0.00306113	0.693558	0.951515
Genus..Ruminococcus..gnavus.group	Platelets	-0.00103186	0.00263798	0.695768	0.951771
Species.bicirculans	Platelets	0.000858616	0.00219647	0.695952	0.951771
Species.champanellensis	Platelets	0.00142544	0.00364927	0.696173	0.951771
Genus.Holdemanella	Granulocytes	0.00125236	0.00323302	0.698571	0.951771
Family.Flavobacteriaceae	Platelets	0.00270314	0.00701609	0.700116	0.951771
Genus..Eubacterium..xylanophilum.group	Lymphocytes	-0.00118812	0.00308588	0.700308	0.951771
Genus.Faecalibacterium	Lymphocytes	0.00208018	0.00540488	0.700418	0.951771
Species.crossotus	Platelets	-0.00103111	0.00268679	0.701232	0.951771
Genus.UBA1819	Granulocytes	0.00158678	0.00414127	0.701684	0.951771
Species.longicatena	Lymphocytes	-0.00123527	0.00322571	0.701845	0.951771
Genus.Citrobacter	Platelets	0.00363225	0.00949224	0.70206	0.951771
Genus.HT002	Lymphocytes	-0.00512065	0.0134117	0.702691	0.951771
Family.Enterobacteriaceae	Lymphocytes	-0.000950252	0.00249104	0.70294	0.951771
Species.finegoldii	Granulocytes	-0.00187894	0.00494369	0.703978	0.951771
Species.urinimassiliense	Platelets	0.00446838	0.0117793	0.704517	0.951771
Genus.Erysipelatoclostridium	Lymphocytes	-0.00136494	0.00360542	0.705084	0.951771
Family.Muribaculaceae	Lymphocytes	-0.00123557	0.00326644	0.705318	0.951771
Species.tertium	Platelets	-0.00363803	0.00971041	0.708001	0.9528
Genus.Bifidobacterium	Platelets	0.000830834	0.00222419	0.708825	0.9528
Species.finegoldii.1	Granulocytes	-0.00240484	0.00644305	0.709048	0.9528
Species.rubiinfantis	Lymphocytes	-0.00379673	0.0101822	0.709321	0.9528
Order.Clostridia.UCG.014	Lymphocytes	-0.00106374	0.0028578	0.709809	0.9528
Genus.Prevotella_7	Platelets	0.00144544	0.00390594	0.711418	0.9528
Species.xylaniphila	Lymphocytes	-0.00473959	0.0128288	0.711873	0.9528
Genus..Eubacterium..ventriosum.group	Platelets	0.00117726	0.00318837	0.712033	0.9528
Class.Cyanobacteriia	Platelets	-0.00389319	0.0105509	0.712215	0.9528
Species.mitsuokai	Lymphocytes	0.00249823	0.00681886	0.714169	0.953529
Family.Akkermansiaceae	Platelets	0.000957735	0.00262148	0.714937	0.953529
Genus..Eubacterium..xylanophilum.group	Granulocytes	-0.00135314	0.00374132	0.717674	0.953529
Genus.Rikenellaceae.RC9.gut.group	Lymphocytes	0.00430139	0.0119025	0.717892	0.953529
Species.pamelaeae	Lymphocytes	-0.00337596	0.00935835	0.718371	0.953529
Genus.Akkermansia	Platelets	0.000878948	0.00243735	0.718465	0.953529
Genus.Anaerofilum	Lymphocytes	0.00298845	0.00828935	0.71854	0.953529
Genus.Eggerthella	Platelets	0.00160386	0.00447201	0.719941	0.953529
Genus.Cloacibacillus	Lymphocytes	0.00313284	0.00878213	0.721373	0.953529
Species.provencensis	Lymphocytes	0.00437671	0.0122721	0.72144	0.953529
Genus.Sellimonas	Lymphocytes	0.00142104	0.00398598	0.721536	0.953529
Species.pleomorphus	Platelets	-0.00422856	0.0118987	0.722382	0.953529
Genus.Candidatus.Soleaferrea	Granulocytes	-0.00254537	0.00717317	0.722783	0.953529
Class.Lentisphaeria	Granulocytes	-0.00385515	0.0108878	0.723356	0.953529
Species.salyersiae	Platelets	-0.00176829	0.00501192	0.724302	0.953529
Family.Methanobacteriaceae	Granulocytes	-0.00348671	0.00988492	0.724368	0.953529
Genus.Frisingicoccus	Platelets	0.00174524	0.00496775	0.725429	0.953529
Genus..Ruminococcus..gauvreauii.group	Granulocytes	-0.0011973	0.00341615	0.726053	0.953529
Genus.Parasutterella	Granulocytes	-0.00155124	0.00443388	0.726519	0.953529
Family.Succinivibrionaceae	Platelets	-0.00358891	0.0102608	0.726588	0.953529
Family.Victivallaceae	Lymphocytes	0.00329559	0.00944523	0.727228	0.953529
Genus.Butyrivibrio	Platelets	-0.000946904	0.00271942	0.727765	0.953529
Genus.Rikenella	Platelets	-0.00377198	0.0108838	0.728991	0.953622
Family.Ethanoligenenaceae	Granulocytes	0.0049235	0.014277	0.730278	0.953622
Species.shahii	Granulocytes	0.00154753	0.00449565	0.73075	0.953622
Genus.Finegoldia	Lymphocytes	-0.00484844	0.0140979	0.730986	0.953622
Species.rubiinfantis	Granulocytes	-0.00424131	0.0123449	0.731246	0.953622
Class.Negativicutes	Lymphocytes	0.00110224	0.00321831	0.732057	0.953789
Order.Izemoplasmatales	Granulocytes	0.00289283	0.00851943	0.734264	0.954546
Species.fastidiosa	Lymphocytes	0.00592811	0.0175205	0.73517	0.954546
Phylum.Cyanobacteria	Lymphocytes	0.00175922	0.00520894	0.735639	0.954546
Species.luti	Lymphocytes	-0.00226888	0.00673067	0.736118	0.954546
Species.ovatus	Lymphocytes	0.00138912	0.00412529	0.736392	0.954546
Species.succinatutens	Lymphocytes	-0.00143193	0.0042692	0.737389	0.954546
Family.Selenomonadaceae	Lymphocytes	-0.00175992	0.00525576	0.737806	0.954546
Genus..Ruminococcus..gauvreauii.group	Lymphocytes	-0.000934096	0.00281773	0.740334	0.954546
Phylum.Proteobacteria	Granulocytes	0.00147353	0.00446349	0.741375	0.954546
Genus.Pediococcus	Platelets	-0.00330195	0.0101311	0.744554	0.954546
Genus.Pediococcus	Lymphocytes	-0.00390046	0.0119699	0.744603	0.954546
Genus.Lachnospiraceae.UCG.004	Platelets	-0.000874973	0.00269771	0.745752	0.954546
Species.fastidiosa	Platelets	-0.00479544	0.0148291	0.746478	0.954546
Genus.Lachnospiraceae.FCS020.group	Granulocytes	-0.00135558	0.00419604	0.746719	0.954546
Genus.Negativibacillus	Lymphocytes	-0.00109461	0.00339062	0.746889	0.954546
Class.Vampirivibrionia	Platelets	0.00137689	0.00427397	0.747403	0.954546
Genus.Rikenella	Lymphocytes	-0.00414137	0.0128593	0.747482	0.954546
Species.evryensis	Platelets	-0.00330865	0.0102915	0.747905	0.954546
Genus.CAG.56	Platelets	0.000766113	0.00238423	0.748034	0.954546
Species.scindens	Lymphocytes	-0.00542752	0.0169027	0.748201	0.954546
Species.hydrogenotrophica	Platelets	0.00196246	0.00612394	0.748692	0.954546
Species.dentium	Granulocytes	-0.00339028	0.0105831	0.748773	0.954546
Species.ndongoniae	Granulocytes	-0.00383548	0.0119909	0.749139	0.954546
Order.Izemoplasmatales	Platelets	0.00189193	0.00594759	0.750478	0.954546
Phylum.Synergistota	Granulocytes	0.00347543	0.0109492	0.750999	0.954546
Genus..Eubacterium..ruminantium.group	Platelets	0.000713838	0.00226323	0.752521	0.954546
Species.ramosum	Platelets	-0.00149443	0.00473893	0.752563	0.954546
Genus.Lachnospiraceae.UCG.004	Granulocytes	0.00121788	0.00386429	0.752706	0.954546
Genus.Phocea	Platelets	0.0024439	0.00778011	0.753497	0.954546
Species.histaminiformans	Lymphocytes	-0.00355465	0.0114573	0.756436	0.954546
Genus.Pygmaiobacter	Platelets	-0.00253353	0.00818622	0.757018	0.954546
Genus.Collinsella	Granulocytes	-0.00123601	0.00399544	0.757118	0.954546
Species.massiliensis.3	Lymphocytes	0.00134093	0.00434433	0.757646	0.954546
Genus.Paludicola	Lymphocytes	0.00119226	0.00386856	0.758003	0.954546
Phylum.Desulfobacterota	Platelets	-0.00101568	0.00331452	0.759341	0.954546
Genus.Tyzzerella	Granulocytes	0.00125032	0.00413359	0.762354	0.954546
Genus.Weissella	Lymphocytes	-0.00354426	0.0117871	0.763716	0.954546
Family.Succinivibrionaceae	Lymphocytes	-0.00363791	0.0121233	0.764183	0.954546
Genus.Barnesiella	Granulocytes	0.00112566	0.00376092	0.764773	0.954546
Family.Bacillaceae	Lymphocytes	-0.00413558	0.0138233	0.764871	0.954546
Species.longoviformis	Granulocytes	0.00473303	0.0158957	0.765954	0.954546
Species.filiformis	Lymphocytes	0.00215499	0.00723844	0.765985	0.954546
Species.formigenes	Lymphocytes	0.00325639	0.0109748	0.766747	0.954546
Genus..Eubacterium..xylanophilum.group	Platelets	-0.000772612	0.00261193	0.767446	0.954546
Species.mitsuokai	Platelets	0.00170598	0.00577153	0.76761	0.954546
Species.bacterium.1	Lymphocytes	-0.000819148	0.00277514	0.767924	0.954546
Genus.Megamonas	Lymphocytes	0.00217244	0.00736247	0.768004	0.954546
Family.Selenomonadaceae	Granulocytes	-0.00187801	0.00637209	0.768267	0.954546
Species.biformis	Granulocytes	-0.00207577	0.00704742	0.768406	0.954546
Family.Marinifilaceae	Platelets	-0.000937388	0.00319482	0.769273	0.954546
Class.Gammaproteobacteria	Granulocytes	0.00114804	0.00392046	0.769712	0.954546
Species.faecis	Granulocytes	-0.00153268	0.00527197	0.771326	0.954546
Order.DTU014	Lymphocytes	-0.00308039	0.0105962	0.771338	0.954546
Family.Tannerellaceae	Granulocytes	-0.00129514	0.00445603	0.771382	0.954546
Species.coprocola	Granulocytes	0.00117757	0.00407105	0.772448	0.954546
Phylum.Actinobacteriota	Platelets	0.00116445	0.00403212	0.772802	0.954546
Genus.Enterorhabdus	Granulocytes	-0.00145788	0.00506071	0.773348	0.954546
Species.parasanguinis	Granulocytes	0.00298526	0.0103636	0.773368	0.954546
Genus.Epulopiscium	Platelets	0.0021385	0.00743113	0.77358	0.954546
Class.Synergistia	Lymphocytes	-0.00264036	0.00917611	0.773606	0.954546
Genus.DTU089	Platelets	0.000890604	0.00314816	0.777317	0.956685
Genus.Olsenella	Lymphocytes	-0.00170583	0.00605515	0.778222	0.956685
Genus.Victivallis	Platelets	0.00243303	0.00863723	0.778241	0.956685
Species.hadrus	Granulocytes	-0.00164965	0.00585984	0.778374	0.956685
Species.lenta	Platelets	0.0012834	0.00456705	0.77876	0.956685
Species.massiliensis.9	Lymphocytes	0.00316671	0.011425	0.781706	0.95946
Class.Lentisphaeria	Lymphocytes	-0.00247028	0.00898069	0.783325	0.960604
Genus.Parasutterella	Lymphocytes	0.000991713	0.00365725	0.786323	0.960899
Genus.Lachnospiraceae.UCG.009	Platelets	0.00180152	0.00667304	0.787241	0.960899
Species.massiliensis.3	Platelets	-0.000992065	0.00367702	0.787371	0.960899
Species.dispar	Granulocytes	-0.00177221	0.00660605	0.788548	0.960899
Genus.Fenollaria	Lymphocytes	-0.00330449	0.0123321	0.788789	0.960899
Order.Bacillales	Platelets	-0.00306897	0.0115406	0.790352	0.960899
Family.Atopobiaceae	Lymphocytes	-0.00159234	0.00598964	0.790412	0.960899
Genus.Oscillibacter	Platelets	0.000784208	0.00295534	0.790794	0.960899
Species.massiliensis.7	Granulocytes	-0.00301718	0.0113739	0.790856	0.960899
Order.Methanobacteriales	Granulocytes	-0.0026348	0.00994513	0.791117	0.960899
Genus.Catenibacillus	Platelets	0.00156648	0.00591301	0.791127	0.960899
Genus.Coprobacter	Lymphocytes	0.00134621	0.0051309	0.793089	0.961299
Class.Verrucomicrobiae	Platelets	0.00072164	0.00276838	0.794401	0.961299
Family.Prevotellaceae	Platelets	-0.000528964	0.00203463	0.794935	0.961299
Order.Acidaminococcales	Granulocytes	0.000883025	0.00340779	0.795598	0.961299
Genus.Rothia	Lymphocytes	-0.00349964	0.0135863	0.796781	0.961299
Species.massiliensis.7	Platelets	0.00204368	0.00794029	0.796939	0.961299
Species.dispar	Platelets	0.00118577	0.0046118	0.797143	0.961299
Species.caccae.1	Platelets	0.00271358	0.0105796	0.797626	0.961299
Genus.Dialister	Platelets	0.00053966	0.0021042	0.797644	0.961299
Genus.Caproiciproducens	Platelets	0.00161361	0.00634248	0.79923	0.962381
Genus.Incertae.Sedis	Platelets	-0.00121602	0.00479691	0.799935	0.9624
Species.callidus	Platelets	-0.000876665	0.00349659	0.802084	0.963573
Genus.Citrobacter	Granulocytes	-0.00337623	0.0135975	0.803957	0.963573
Species.tayi	Platelets	0.00128619	0.00520174	0.804759	0.963573
Genus.Desulfovibrio	Granulocytes	0.000995572	0.00403082	0.804968	0.963573
Species.distasonis	Granulocytes	-0.000961949	0.00390281	0.805366	0.963573
Genus.Solobacterium	Platelets	0.00126718	0.00520491	0.807702	0.963573
Species.anaerobia	Platelets	-0.00136444	0.00561461	0.808044	0.963573
Genus.Odoribacter	Granulocytes	0.00102467	0.00423746	0.808977	0.963573
Species.longum	Platelets	0.000502044	0.00208737	0.809982	0.963573
Genus.Sanguibacteroides	Granulocytes	-0.00404427	0.0168383	0.810239	0.963573
Phylum.Patescibacteria	Lymphocytes	-0.00140336	0.00587726	0.811328	0.963573
Species.evryensis	Granulocytes	-0.00348686	0.0147422	0.813077	0.963573
Species.secunda	Granulocytes	0.00287213	0.0121533	0.813231	0.963573
Phylum.Euryarchaeota	Platelets	-0.00153518	0.00654877	0.814707	0.963573
Genus.Anaerofilum	Platelets	0.00164473	0.00701625	0.814711	0.963573
Species.lenta	Granulocytes	0.00152915	0.00654206	0.815235	0.963573
Order.Coriobacteriales	Platelets	0.00074791	0.00320541	0.815557	0.963573
Species.putredinis	Platelets	0.000575271	0.00250441	0.818371	0.963573
Genus.Oribacterium	Granulocytes	0.0019321	0.00846773	0.819561	0.963573
Species.disporicum	Granulocytes	0.00151292	0.00664682	0.819993	0.963573
Genus.Dorea	Lymphocytes	-0.00115796	0.00515068	0.822169	0.963573
Species.jalaludinii	Platelets	0.001283	0.00571258	0.822344	0.963573
Species.formicigenerans	Platelets	-0.000762149	0.00342373	0.823888	0.963573
Order.Methanobacteriales	Platelets	0.0015404	0.00694292	0.824465	0.963573
Species.massiliensis	Platelets	0.000796125	0.00360232	0.825137	0.963573
Genus.Christensenella	Lymphocytes	0.00174702	0.00792283	0.825525	0.963573
Species.massiliensis.1	Lymphocytes	-0.000597737	0.00273577	0.827094	0.963573
Family.Acidaminococcaceae	Granulocytes	0.000738626	0.00339687	0.827909	0.963573
Species.cutis	Granulocytes	0.00301767	0.0139026	0.828209	0.963573
Genus.Tuzzerella	Lymphocytes	0.00104486	0.00481665	0.828311	0.963573
Genus.Oribacterium	Lymphocytes	-0.00150962	0.00698437	0.828922	0.963573
Genus.Ruminiclostridium	Granulocytes	0.0025995	0.0120292	0.828956	0.963573
Order.Burkholderiales	Platelets	0.000643739	0.00298211	0.829137	0.963573
Family.Ruminococcaceae	Lymphocytes	0.00267227	0.0123808	0.829158	0.963573
Species.urinimassiliense	Granulocytes	0.00363868	0.0168738	0.829314	0.963573
Genus.GCA.900066575	Granulocytes	-0.00103412	0.004812	0.829887	0.963573
Species.obesi	Platelets	-0.000694847	0.00324495	0.83049	0.963573
Genus.Eisenbergiella	Platelets	0.000842005	0.0039551	0.831457	0.963573
Phylum.Actinobacteriota	Granulocytes	0.00122523	0.00577584	0.83205	0.963573
Order.RF39	Platelets	0.000655508	0.00309949	0.83255	0.963573
Genus.Lachnospiraceae.UCG.010	Platelets	-0.000588657	0.00278935	0.832902	0.963573
Genus.Incertae.Sedis	Granulocytes	0.00144967	0.0068713	0.832952	0.963573
Species.plautii	Platelets	0.000775432	0.00368675	0.833455	0.963573
Class.Desulfovibrionia	Platelets	-0.000664453	0.00316787	0.833909	0.963573
Genus..Eubacterium..eligens.group	Platelets	-0.000528936	0.00252452	0.834087	0.963573
Order.Rhodospirillales	Platelets	0.000668936	0.00320379	0.834652	0.963573
Family.Victivallaceae	Granulocytes	0.00238976	0.0114517	0.834741	0.963573
Family.Coriobacteriales.Incertae.Sedis	Lymphocytes	-0.000716023	0.00345256	0.83575	0.963573
Order.Clostridia.UCG.014	Granulocytes	-0.000717182	0.00346493	0.836067	0.963573
Species.omnicolens	Granulocytes	0.00353963	0.0171403	0.836436	0.963573
Family.Butyricicoccaceae	Lymphocytes	-0.000956022	0.00463802	0.836735	0.963573
Family.Oscillospiraceae	Platelets	-0.00130286	0.00632129	0.836751	0.963573
Order.Bacillales	Lymphocytes	-0.00277444	0.0136354	0.838808	0.965147
Genus.DTU089	Granulocytes	0.000909263	0.0045096	0.84025	0.965594
Genus.Lachnospiraceae.ND3007.group	Lymphocytes	0.000733309	0.00365787	0.841152	0.965594
Species.faecis.1	Granulocytes	-0.00339257	0.0170027	0.841889	0.965594
Family.Lachnospiraceae	Platelets	-0.00200725	0.0101082	0.842636	0.965594
Genus.Coprococcus	Platelets	-0.000825708	0.00415851	0.84265	0.965594
Species.shahii	Platelets	-0.000620187	0.00313861	0.8434	0.965662
Genus..Eubacterium..ruminantium.group	Lymphocytes	-0.000523118	0.00267408	0.844945	0.966307
Genus.Limosilactobacillus	Lymphocytes	-0.00120521	0.00620402	0.846012	0.966307
Species.sanguinis	Platelets	0.000493175	0.00253913	0.846037	0.966307
Class.Negativicutes	Platelets	-0.000521835	0.00272405	0.848122	0.967898
Order.Christensenellales	Lymphocytes	0.000811143	0.00429929	0.850392	0.969696
Genus.Howardella	Lymphocytes	0.000665011	0.00355341	0.851585	0.970265
Family.UCG.011	Granulocytes	-0.00152601	0.0082178	0.852723	0.970771
Class.Gammaproteobacteria	Lymphocytes	-0.000591589	0.00323376	0.854882	0.971497
Genus.Mogibacterium	Lymphocytes	-0.001196	0.00655419	0.855246	0.971497
Genus.Megasphaera	Granulocytes	0.00141691	0.00777568	0.855446	0.971497
Genus.FD2005	Platelets	-0.00108781	0.006	0.856168	0.971529
Genus.Lactobacillus	Platelets	-0.000525779	0.00298337	0.860145	0.975215
Genus.HT002	Platelets	0.00199103	0.0113522	0.860812	0.975215
Species.stercoris	Granulocytes	0.000758275	0.00440956	0.863504	0.977472
Species.funiformis	Lymphocytes	0.00132951	0.00781195	0.864897	0.978257
Genus.Enterorhabdus	Platelets	-0.000597548	0.00353306	0.865729	0.978407
Species.hadrus	Lymphocytes	-0.000809285	0.00483344	0.867063	0.979123
Genus.Atopobium	Lymphocytes	-0.00238675	0.0144569	0.868905	0.980411
Species.thetaiotaomicron	Platelets	-0.000415925	0.00257493	0.871711	0.982784
Species.vulgatus	Platelets	0.000375912	0.00234332	0.872585	0.982976
Species.anginosus	Granulocytes	0.00233459	0.0147058	0.873897	0.983183
Genus.Leuconostoc	Platelets	-0.00153291	0.00978949	0.875603	0.983183
Family.Christensenellaceae	Lymphocytes	0.00065896	0.00421633	0.875839	0.983183
Genus.FD2005	Granulocytes	-0.00133331	0.00859461	0.876748	0.983183
Species.coprophilus	Granulocytes	0.00143748	0.00927074	0.87681	0.983183
Genus.CAG.56	Granulocytes	0.000524986	0.00341538	0.877869	0.983183
Species.splanchnicus	Granulocytes	-0.00065119	0.00425136	0.878294	0.983183
Species.inulinivorans	Platelets	0.000354422	0.0023158	0.878394	0.983183
Species.pectinilyticus	Granulocytes	-0.000898948	0.00591881	0.879313	0.983424
Species.caccae	Platelets	-0.000360464	0.00241867	0.881558	0.984374
Species.togonis	Platelets	0.000865134	0.00585292	0.882522	0.984374
Species.delbrueckii	Platelets	0.000556427	0.00379114	0.883344	0.984374
Genus.Christensenellaceae.R.7.group	Lymphocytes	0.000530377	0.00362995	0.883864	0.984374
Species.provencensis	Granulocytes	0.00217268	0.0148793	0.883936	0.984374
Species.finegoldii.1	Lymphocytes	-0.00077301	0.00531469	0.884388	0.984374
Genus.Veillonella	Platelets	0.000521384	0.0036345	0.885961	0.985341
Family.Streptococcaceae	Granulocytes	-0.000508153	0.00371235	0.891153	0.990172
Species.caccae.1	Lymphocytes	0.00170204	0.0125001	0.891722	0.990172
Phylum.Verrucomicrobiota	Platelets	0.000389241	0.00292857	0.894291	0.991655
Class.Cyanobacteriia	Granulocytes	0.00199913	0.0151143	0.8948	0.991655
Genus.Barnesiella	Platelets	0.000346012	0.00262566	0.895185	0.991655
Family.vadinBE97	Lymphocytes	0.0018147	0.0139711	0.896681	0.992526
Genus.Oribacterium	Platelets	-0.000749022	0.00591156	0.899201	0.993723
Species.massiliensis.4	Granulocytes	0.000904705	0.00722276	0.900346	0.993723
Genus.Catenibacterium	Granulocytes	-0.000551041	0.00439983	0.900359	0.993723
Species.tayi	Granulocytes	-0.000916456	0.0074513	0.902138	0.993723
Species.vadensis	Lymphocytes	0.00225703	0.0188172	0.904551	0.993723
Family.Desulfovibrionaceae	Platelets	-0.000359286	0.00301184	0.905069	0.993723
Genus.Alloprevotella	Granulocytes	0.000593678	0.00501453	0.905782	0.993723
Species.bacterium	Lymphocytes	-0.000334835	0.00283333	0.905952	0.993723
Species.faecis.1	Lymphocytes	0.00164171	0.0140243	0.906835	0.993723
Family.Lactobacillaceae	Platelets	0.000299347	0.00261891	0.909022	0.993723
Genus.Megamonas	Platelets	0.000704469	0.00623172	0.910018	0.993723
Species.sedimentorum	Platelets	0.000493429	0.0043853	0.910435	0.993723
Genus.Anaerostipes	Granulocytes	0.000698128	0.00626958	0.911361	0.993723
Genus.Coprobacillus	Lymphocytes	0.000713011	0.00641348	0.911502	0.993723
Species.prausnitzii	Lymphocytes	-0.000487187	0.004461	0.913058	0.993723
Genus.Phocea	Granulocytes	0.001202	0.0111449	0.914136	0.993723
Genus.Roseburia	Platelets	-0.000491223	0.00457715	0.914557	0.993723
Genus.Turicibacter	Lymphocytes	-0.000322348	0.00302628	0.915195	0.993723
Genus.Lachnospiraceae.NK4B4.group	Lymphocytes	-0.000930437	0.00877506	0.915579	0.993723
Species.sanguinis	Lymphocytes	-0.000315486	0.00300001	0.916269	0.993723
Species.luti	Platelets	-0.000597552	0.00569705	0.916486	0.993723
Species.coprocola	Platelets	0.000297363	0.00284217	0.916695	0.993723
Genus.Alloprevotella	Platelets	0.000365782	0.00350073	0.916804	0.993723
Family.Barnesiellaceae	Granulocytes	-0.000428977	0.00418878	0.918452	0.993723
Genus.Erysipelotrichaceae.UCG.003	Lymphocytes	-0.000293177	0.00288125	0.918974	0.993723
Family.Micrococcaceae	Lymphocytes	-0.00129715	0.0128293	0.919485	0.993723
Genus.Victivallis	Granulocytes	-0.00124971	0.0123727	0.919567	0.993723
Species.mutans	Granulocytes	-0.000698318	0.00696727	0.920184	0.993723
Class.Coriobacteriia	Platelets	0.000318081	0.00318967	0.920586	0.993723
Genus.Ruminiclostridium	Lymphocytes	-0.000981353	0.00992209	0.921234	0.993723
Species.minuta	Platelets	-0.00117938	0.0120652	0.922151	0.993723
Genus.Alloprevotella	Lymphocytes	0.000403606	0.00413609	0.922285	0.993723
Genus..Eubacterium..fissicatena.group	Lymphocytes	0.000609387	0.00645738	0.924834	0.993723
Genus.Allisonella	Platelets	0.000547429	0.00587686	0.925804	0.993723
Phylum.Cyanobacteria	Platelets	0.000403654	0.00440901	0.927073	0.993723
Species.champanellensis	Granulocytes	-0.000476737	0.00522771	0.927357	0.993723
Species.eutactus	Platelets	-0.000187834	0.00209124	0.928449	0.993723
Genus.Dielma	Platelets	0.00114999	0.0128705	0.928822	0.993723
Genus.Fusicatenibacter	Lymphocytes	0.000377459	0.00423284	0.928962	0.993723
Genus.Enterobacter	Lymphocytes	0.000905922	0.0103667	0.930381	0.993723
Genus.Hafnia.Obesumbacterium	Platelets	-0.000744932	0.0085373	0.930486	0.993723
Order.Lachnospirales	Platelets	-0.000813798	0.00951177	0.931836	0.993723
Family.Erysipelotrichaceae	Platelets	0.000243087	0.00288743	0.932924	0.993723
Species.porcorum	Granulocytes	-0.00113831	0.0135923	0.933275	0.993723
Species.sobrinus	Lymphocytes	-0.000750568	0.00938003	0.93624	0.993723
Species.wadsworthensis	Platelets	0.000260385	0.00328205	0.936782	0.993723
Genus.Anaerofustis	Lymphocytes	-0.000675398	0.00853836	0.936968	0.993723
Class.Alphaproteobacteria	Platelets	0.000261795	0.00332648	0.937287	0.993723
Genus.Cloacibacillus	Granulocytes	0.000832007	0.010648	0.937735	0.993723
Genus.CHKCI001	Granulocytes	-0.00134989	0.0175933	0.938856	0.993723
Family..Eubacterium..coprostanoligenes.group	Lymphocytes	-0.000352403	0.00462587	0.939291	0.993723
Order.Peptostreptococcales.Tissierellales	Platelets	-0.000357597	0.00469941	0.93936	0.993723
Family.Eubacteriaceae	Platelets	0.000624412	0.00822581	0.939507	0.993723
Order.Desulfovibrionales	Platelets	-0.0002301	0.00305204	0.939918	0.993723
Order.Chloroplast	Platelets	0.000854916	0.011428	0.940382	0.993723
Species.excrementihominis	Lymphocytes	-0.000373075	0.00507069	0.941364	0.993723
Family.Methanobacteriaceae	Platelets	0.000502591	0.00690124	0.94196	0.993723
Species.stercoris.1	Granulocytes	0.000310228	0.00430658	0.942588	0.993723
Species.saccharivorans	Lymphocytes	-0.000306623	0.00426392	0.942688	0.993723
Species.fragilis	Platelets	0.000213013	0.00298257	0.943079	0.993723
Genus.Megamonas	Granulocytes	-0.000631726	0.00892653	0.943596	0.993723
Genus.Anaeroplasma	Platelets	-0.000342685	0.00485159	0.943704	0.993723
Species.tanakaei	Lymphocytes	0.000728313	0.01044	0.944398	0.993723
Genus.Olsenella	Granulocytes	0.000477061	0.00734147	0.948202	0.993723
Genus.Acidaminococcus	Lymphocytes	-0.000317374	0.00491363	0.948513	0.993723
Genus.Faecalitalea	Platelets	-0.000429792	0.00666729	0.948615	0.993723
Class.Methanobacteria	Platelets	-0.000419844	0.00662707	0.949499	0.993723
Species.disporicum	Platelets	0.000292418	0.00464036	0.949767	0.993723
Genus.Subdoligranulum	Platelets	-0.000264764	0.00420512	0.94981	0.993723
Family.UCG.010	Platelets	-0.000181015	0.00293875	0.950897	0.993723
Genus.Subdoligranulum	Lymphocytes	-0.000303363	0.00496833	0.951325	0.993723
Genus.Anaerosporobacter	Granulocytes	0.000706223	0.0116197	0.951549	0.993723
Genus.Candidatus.Soleaferrea	Lymphocytes	0.000356453	0.00591695	0.951975	0.993723
Family.Hafniaceae	Platelets	-0.000513596	0.00853291	0.952017	0.993723
Genus.Lachnospira	Granulocytes	0.000237393	0.00395284	0.952123	0.993723
Species.anaerobia	Granulocytes	0.000480723	0.00804275	0.95235	0.993723
Species.funiformis	Platelets	-0.000388478	0.00661201	0.953161	0.993723
Family.Acholeplasmataceae	Platelets	-0.000307661	0.00524163	0.953207	0.993723
Family.vadinBE97	Platelets	-0.000649623	0.011825	0.956201	0.994996
Genus.Mogibacterium	Granulocytes	0.000425285	0.00794633	0.957329	0.994996
Genus.Odoribacter	Platelets	-0.00015826	0.00295832	0.957347	0.994996
Species.faecium	Granulocytes	0.000235328	0.00452798	0.958562	0.994996
Family.Family.XI	Lymphocytes	0.000554672	0.0107551	0.95888	0.994996
Species.massiliensis.8	Platelets	0.000416849	0.00815589	0.959248	0.994996
Genus.Coprobacter	Platelets	-0.000219045	0.00434286	0.959784	0.994996
Class.Saccharimonadia	Lymphocytes	-0.000294394	0.00593019	0.960417	0.994996
Genus.Methanobrevibacter	Platelets	0.000305024	0.00630183	0.961406	0.994996
Species.delbrueckii	Granulocytes	-0.000260928	0.00543058	0.961688	0.994996
Genus.Faecalicoccus	Granulocytes	0.00072813	0.0160036	0.96372	0.994996
Genus.Papillibacter	Lymphocytes	-0.000483955	0.0109559	0.964776	0.994996
Genus.Butyricicoccus	Platelets	-0.000139521	0.00335601	0.966847	0.994996
Order.Acholeplasmatales	Platelets	0.000216219	0.00529425	0.967432	0.994996
Genus.UCG.003	Lymphocytes	-0.000131149	0.0032311	0.967632	0.994996
Genus.Anaerosporobacter	Lymphocytes	0.000388755	0.00958421	0.967653	0.994996
Species.sedimentorum	Lymphocytes	0.000209442	0.00518124	0.967764	0.994996
Order.Victivallales	Granulocytes	-0.000427558	0.0111708	0.969477	0.994996
Family.Coriobacteriaceae	Granulocytes	-0.000154425	0.00431831	0.971481	0.994996
Genus.Oscillospira	Granulocytes	0.000170932	0.00479639	0.971579	0.994996
Species.massiliensis.4	Lymphocytes	0.000207972	0.00595752	0.972159	0.994996
Genus.UCG.005	Lymphocytes	0.000125165	0.00361104	0.972357	0.994996
Species.pectinilyticus	Lymphocytes	-0.000168087	0.004882	0.972541	0.994996
Family.Sutterellaceae	Platelets	9.93808e-05	0.00291478	0.972808	0.994996
Genus.Christensenella	Granulocytes	-0.000322651	0.00960576	0.973212	0.994996
Genus..Bacteroides..pectinophilus.group	Platelets	0.000190358	0.0056812	0.973277	0.994996
Genus.Faecalicoccus	Platelets	0.000363896	0.0111724	0.974023	0.994996
Species.intestinalis.1	Granulocytes	-0.000188088	0.00591245	0.974628	0.994996
Genus.Erysipelatoclostridium	Platelets	9.54022e-05	0.0030518	0.975068	0.994996
Genus.Eubacterium	Platelets	0.000220432	0.00801666	0.978069	0.997119
Genus.UCG.003	Platelets	-7.17125e-05	0.00273476	0.979085	0.997119
Species.minuta	Granulocytes	-0.000432839	0.0172826	0.980024	0.997119
Family.Anaerofustaceae	Lymphocytes	0.000223626	0.00901817	0.980222	0.997119
Species.glucerasea	Platelets	0.000144426	0.00597302	0.980714	0.997119
Genus.Coriobacteriaceae.UCG.002	Lymphocytes	-0.000209832	0.0103016	0.983753	0.998325
Genus.Negativibacillus	Platelets	4.66957e-05	0.00286993	0.987022	0.998325
Family.Hydrogenoanaerobacterium	Platelets	-0.000111884	0.00689231	0.987052	0.998325
Genus.Senegalimassilia	Platelets	4.80452e-05	0.00301439	0.987287	0.998325
Species.dentium	Platelets	0.000114316	0.00738859	0.987659	0.998325
Genus.CHKCI001	Lymphocytes	-0.000217644	0.0145114	0.988037	0.998325
Species.filiformis	Platelets	-8.69084e-05	0.00612679	0.988685	0.998325
Genus.Fenollaria	Platelets	-0.000130431	0.0104381	0.990033	0.998325
Genus.UBA1819	Platelets	3.12387e-05	0.00289131	0.991382	0.998325
Genus.Alistipes	Granulocytes	4.86553e-05	0.00472905	0.991793	0.998325
Species.cateniformis	Lymphocytes	-5.95524e-05	0.0066061	0.992809	0.998325
Species.timonensis	Granulocytes	0.000102588	0.0150063	0.994547	0.998325
Species.piger	Granulocytes	8.11242e-05	0.0124842	0.994817	0.998325
Genus.Marvinbryantia	Platelets	-1.68717e-05	0.00265912	0.994939	0.998325
Order.Clostridia.UCG.014	Platelets	-1.52508e-05	0.00241898	0.994971	0.998325
Genus.Catenibacillus	Granulocytes	4.84421e-05	0.00847026	0.995438	0.998325
Order.Micrococcales	Lymphocytes	-6.28287e-05	0.0123551	0.995944	0.998325
Genus.Sutterella	Platelets	-1.44493e-05	0.00286921	0.995983	0.998325
Family.Hungateiclostridiaceae	Lymphocytes	5.02095e-05	0.0104459	0.996166	0.998325
Genus.Agathobacter	Platelets	1.59997e-05	0.00370547	0.996556	0.998325
Species.bacterium.1	Granulocytes	9.93594e-06	0.00336469	0.997644	0.998325
Species.mayombei	Granulocytes	-3.4348e-05	0.0158803	0.998275	0.998325
Species.senegalensis	Granulocytes	-1.83373e-05	0.0087304	0.998325	0.998325

## Sheet: Supplementary Table S6
Supplementary Table S6. List of microbial taxa associated with white blood cells lymphocytes, granulocytes, and platelets.
The table indicates the 120 Gut microbiome taxa after removing duplicates that are associated with white blood cells lymphocytes, granulocytes, and platelets. The result is shown as a heatmap in Fig 6.
Phylum	Microbiome Taxa	White blood cells
Firmicutes	Family.Streptococcaceae	Lymphocytes
Firmicutes	Genus.Streptococcus	Lymphocytes
Firmicutes	Order.Lactobacillales	Lymphocytes
Firmicutes	Family.UCG.010	Granulocytes
Firmicutes	Genus.Lachnoclostridium	Granulocytes
Cyanobacteria	Order.Gastranaerophilales	Granulocytes
Cyanobacteria	Class.Vampirivibrionia	Granulocytes
Bacteroidota	Species.intestinihominis	Platelets
Firmicutes	Genus.UCG.005	Granulocytes
Firmicutes	Genus.Family.XIII.AD3011.group	Granulocytes
Firmicutes	Genus.Oscillospira	Lymphocytes
Firmicutes	Genus.Hungatella	Granulocytes
Firmicutes	Family.Anaerofustaceae	Granulocytes
Cyanobacteria	Phylum.Cyanobacteria	Granulocytes
Firmicutes	Genus.Flavonifractor	Granulocytes
Firmicutes	Genus.UCG.002	Granulocytes
Firmicutes	Species.hathewayi	Granulocytes
Verrucomicrobiota	Phylum.Verrucomicrobiota	Granulocytes
Bacteroidota	Species.clarus	Granulocytes
Bacteroidota	Genus.Rikenellaceae.RC9.gut.group	Granulocytes
Firmicutes	Genus.UCG.003	Granulocytes
Firmicutes	Species.tayi	Lymphocytes
Firmicutes	Genus..Eubacterium..nodatum.group	Lymphocytes
Firmicutes	Order.Eubacteriales	Granulocytes
Firmicutes	Genus.Lachnospiraceae.UCG.009	Lymphocytes
Firmicutes	Genus.Ruminiclostridium	Platelets
Actinobacteriota	Genus.Atopobium	Granulocytes
Firmicutes	Order.Lachnospirales	Granulocytes
Firmicutes	Genus.Lactococcus	Lymphocytes
Firmicutes	Family.Lachnospiraceae	Granulocytes
Bacteroidota	Species.salyersiae	Lymphocytes
Firmicutes	Family.Hungateiclostridiaceae	Platelets
Firmicutes	Class.Bacilli	Lymphocytes
Firmicutes	Genus.Lactiplantibacillus	Granulocytes
Firmicutes	Family.Lactobacillaceae	Granulocytes
Proteobacteria	Species.wadsworthensis	Lymphocytes
Proteobacteria	Genus.Enterobacter	Granulocytes
Actinobacteriota	Species.equolifaciens	Platelets
Bacteroidota	Species.ihumii	Granulocytes
Firmicutes	Genus..Ruminococcus..torques.group	Granulocytes
Firmicutes	Species.plautii	Granulocytes
Firmicutes	Genus.Anaerofustis	Granulocytes
Firmicutes	Genus.Erysipelatoclostridium	Granulocytes
Proteobacteria	Order.Pseudomonadales	Granulocytes
Firmicutes	Species.colihominis	Granulocytes
Firmicutes	Genus.HT002	Granulocytes
Proteobacteria	Order.Burkholderiales	Lymphocytes
Firmicutes	Genus.Subdoligranulum	Granulocytes
Proteobacteria	Family.Pseudomonadaceae	Granulocytes
Bacteroidota	Order.Bacteroidales	Lymphocytes
Actinobacteriota	Genus.Actinomyces	Lymphocytes
Verrucomicrobiota	Class.Verrucomicrobiae	Granulocytes
Verrucomicrobiota	Genus.Akkermansia	Granulocytes
Firmicutes	Species.sobrinus	Platelets
Firmicutes	Order.Peptostreptococcales.Tissierellales	Granulocytes
Firmicutes	Species.filiformis	Granulocytes
Firmicutes	Species.atypica	Lymphocytes
Firmicutes	Genus.Anaerotruncus	Granulocytes
Bacteroidota	Family.Bacteroidaceae	Lymphocytes
Bacteroidota	Species.fragilis	Granulocytes
Proteobacteria	Family.Sutterellaceae	Lymphocytes
Firmicutes	Species.succinatiphilus	Platelets
Proteobacteria	Genus.Sutterella	Lymphocytes
Actinobacteriota	Order.Micrococcales	Granulocytes
Bacteroidota	Genus.Bacteroides	Lymphocytes
Firmicutes	Genus.Clostridium.sensu.stricto.1	Granulocytes
Actinobacteriota	Species.omnicolens	Platelets
Firmicutes	Genus.Christensenellaceae.R.7.group	Granulocytes
Actinobacteriota	Family.Micrococcaceae	Granulocytes
Firmicutes	Species.obeum	Lymphocytes
Bacteroidota	Family.Tannerellaceae	Lymphocytes
Firmicutes	Family.Christensenellaceae	Granulocytes
Proteobacteria	Genus.Haemophilus	Granulocytes
Firmicutes	Order.Christensenellales	Granulocytes
Actinobacteriota	Genus.Coriobacteriaceae.UCG.002	Granulocytes
Firmicutes	Genus.Romboutsia	Granulocytes
Bacteroidota	Species.faecis	Lymphocytes
Verrucomicrobiota	Order.Verrucomicrobiales	Granulocytes
Actinobacteriota	Family.Atopobiaceae	Platelets
Verrucomicrobiota	Family.Akkermansiaceae	Granulocytes
Firmicutes	Genus.Blautia	Granulocytes
Firmicutes	Species.ramosum	Granulocytes
Actinobacteriota	Species.parvulum	Granulocytes
Firmicutes	Genus..Eubacterium..eligens.group	Granulocytes
Firmicutes	Species.inulinivorans	Granulocytes
Firmicutes	Genus.Lachnospiraceae.AC2044.group	Granulocytes
Firmicutes	Genus.Intestinimonas	Lymphocytes
Actinobacteriota	Family.Actinomycetaceae	Lymphocytes
Actinobacteriota	Class.Coriobacteriia	Lymphocytes
Bacteroidota	Genus.Butyricimonas	Lymphocytes
Bacteroidota	Genus.Prevotellaceae.NK3B31.group	Platelets
Firmicutes	Order.Erysipelotrichales	Granulocytes
Bacteroidota	Family.Rikenellaceae	Lymphocytes
Bacteroidota	Species.ndongoniae	Platelets
Bacteroidota	Species.intestinalis	Granulocytes
Bacteroidota	Species.uniformis	Lymphocytes
Bacteroidota	Genus.Parabacteroides	Lymphocytes
Firmicutes	Family.Clostridiaceae	Granulocytes
Actinobacteriota	Genus.Adlercreutzia	Platelets
Bacteroidota	Species.distasonis	Lymphocytes
Firmicutes	Species.intestinalis.2	Platelets
Firmicutes	Order.RF39	Lymphocytes
Actinobacteriota	Genus.Olsenella	Platelets
Firmicutes	Order.Clostridiales	Granulocytes
Euryarchaeota	Phylum.Euryarchaeota	Lymphocytes
Firmicutes	Genus.UBA1819	Lymphocytes
Bacteroidota	Genus.Alistipes	Lymphocytes
Firmicutes	Genus.Frisingicoccus	Granulocytes
Cyanobacteria	Class.Cyanobacteriia	Lymphocytes
Actinobacteriota	Order.Actinomycetales	Lymphocytes
Bacteroidota	Genus.CAG.873	Platelets
Firmicutes	Genus.Limosilactobacillus	Granulocytes
Bacteroidota	Species.xylaniphila	Platelets
Firmicutes	Genus.Sellimonas	Granulocytes
Firmicutes	Genus.Faecalitalea	Granulocytes
Firmicutes	Species.parasanguinis	Lymphocytes
Proteobacteria	Family.Succinivibrionaceae	Granulocytes
Firmicutes	Genus.Oscillibacter	Lymphocytes
Firmicutes	Species.disporicum	Lymphocytes
Firmicutes	Genus.Lactobacillus	Granulocytes

## Sheet: Supplementary Table S7
Supplementary Table S7. List of microbial taxa with positive associated with white blood cells lymphocytes, granulocytes, and platelets.
The table shows the 4 Gut microbiome taxa that had positive association with both lymphocytes and granulocytes.
			Lymphocytes				Granulocytes
Phylum	Microbiome Taxa	Association	Beta	Se	P-value	FDR	Beta	Se	P-value	FDR
Firmicutes	Genus.Flavonifractor	Positive	0.0110882	0.00390816	0.0046467	0.31358	0.0140794	0.00473629	0.00302562	0.276615
Bacteroidota	Family.Bacteroidaceae	Positive	0.012667	0.00551269	0.0217871	0.491265	0.0132772	0.00668813	0.0474069	0.546761
Firmicutes	Genus..Ruminococcus..torques.group	Positive	0.0112908	0.00535468	0.0352383	0.524076	0.0161812	0.00648599	0.0127696	0.421668
Firmicutes	Species.plautii	Positive	0.0104217	0.00434304	0.0166003	0.429857	0.0130755	0.00526433	0.0131677	0.421668
